# Supplementary material for: Causal Effect of Low‐Density Lipoprotein Cholesterol on Chronic Kidney Disease: A Mendelian Randomization Study
Source: Biochem Res Int. 2026 Apr 3;2026:3548900. doi: 10.1155/bri/3548900 (PMC13051826; doi:10.1155/bri/3548900)
Supplement: Supplementary file 1 — Supporting Information 1 Supporting Table 1. Characteristics of the 25 genetic instrumental variables used as instruments for LDL‐C in the stringent linkage disequilibrium‐based sensitivity analysis for CKD risk. [file BRI-2026-3548900-s001.xlsx]

## Sheet: exp_LDL
	id.exposure	chr.exposure	pos.exposure	SNP	effect_allele.exposure	other_allele.exposure	eaf.exposure	beta.exposure	se.exposure	pval.exposure	samplesize.exposure	exposure	mr_keep.exposure	pval_origin.exposure	MAF	F_statistic_exposure
1	ebi-a-GCST90018961	2	44097360	rs35206901	G	A	0.18214	-0.0384	0.003	2.54683e-36	343621	LDL cholesterol || id:ebi-a-GCST90018961	TRUE	reported	0.81786	163.84
2	ebi-a-GCST90018961	2	63248968	rs2710644	C	A	0.712328	0.0212	0.0023	1.44911e-19	343621	LDL cholesterol || id:ebi-a-GCST90018961	TRUE	reported	0.287672	84.9603024574669
3	ebi-a-GCST90018961	5	122917860	rs7709540	C	T	0.505923	0.0187	0.0021	2.94307e-18	343621	LDL cholesterol || id:ebi-a-GCST90018961	TRUE	reported	0.494077	79.2947845804989
4	ebi-a-GCST90018961	3	32541553	rs17029617	A	G	0.0792367	-0.0339	0.0039	9.12011e-18	343621	LDL cholesterol || id:ebi-a-GCST90018961	TRUE	reported	0.920763	75.5562130177515
5	ebi-a-GCST90018961	7	25992323	rs10642257	AAGGCC	A	0.134779	0.027	0.0032	2.70396e-17	343621	LDL cholesterol || id:ebi-a-GCST90018961	TRUE	reported	0.865221	71.1914
6	ebi-a-GCST90018961	19	45617263	rs62118464	A	G	0.1183	0.0316	0.0037	2.78292e-17	343621	LDL cholesterol || id:ebi-a-GCST90018961	TRUE	reported	0.8817	72.9408327246165
7	ebi-a-GCST90018961	16	71635836	rs11641811	A	C	0.550418	0.0181	0.0021	2.92685e-17	343621	LDL cholesterol || id:ebi-a-GCST90018961	TRUE	reported	0.449582	74.2879818594105
8	ebi-a-GCST90018961	2	203527979	rs7569317	C	T	0.570578	0.0178	0.0022	1.86681e-16	343621	LDL cholesterol || id:ebi-a-GCST90018961	TRUE	reported	0.429422	65.4628099173554
9	ebi-a-GCST90018961	3	12239931	rs13098031	T	G	0.223159	-0.0204	0.0026	1.36395e-14	343621	LDL cholesterol || id:ebi-a-GCST90018961	TRUE	reported	0.776841	61.5621301775148
10	ebi-a-GCST90018961	12	50650057	rs2160994	C	T	0.703602	0.018	0.0024	1.36113e-13	343621	LDL cholesterol || id:ebi-a-GCST90018961	TRUE	reported	0.296398	56.25
11	ebi-a-GCST90018961	7	100216773	rs10953298	T	C	0.211829	-0.0188	0.0026	9.57194e-13	343621	LDL cholesterol || id:ebi-a-GCST90018961	TRUE	reported	0.788171	52.2840236686391
12	ebi-a-GCST90018961	3	132217703	rs113177823	A	G	0.054411	-0.037	0.0053	1.98107e-12	343621	LDL cholesterol || id:ebi-a-GCST90018961	TRUE	reported	0.945589	48.7362050551798
13	ebi-a-GCST90018961	9	136118180	rs9411465	A	G	0.0568478	0.0346	0.0049	2.65094e-12	343621	LDL cholesterol || id:ebi-a-GCST90018961	TRUE	reported	0.943152	49.8608912952936
14	ebi-a-GCST90018961	3	119813282	rs334558	G	A	0.390574	0.0155	0.0022	4.62381e-12	343621	LDL cholesterol || id:ebi-a-GCST90018961	TRUE	reported	0.609426	49.6384297520661
15	ebi-a-GCST90018961	2	109080914	rs7601939	T	G	0.177395	0.0188	0.0028	1.77092e-11	343621	LDL cholesterol || id:ebi-a-GCST90018961	TRUE	reported	0.822605	45.0816326530612
16	ebi-a-GCST90018961	22	35678256	rs2179050	G	A	0.670992	-0.0152	0.0023	2.57513e-11	343621	LDL cholesterol || id:ebi-a-GCST90018961	TRUE	reported	0.329008	43.6748582230624
17	ebi-a-GCST90018961	3	122127592	rs4678192	G	A	0.408824	0.0137	0.0022	2.28802e-10	343621	LDL cholesterol || id:ebi-a-GCST90018961	TRUE	reported	0.591176	38.7789256198347
18	ebi-a-GCST90018961	7	97876704	rs58699591	T	C	0.185405	-0.0164	0.0027	2.146e-09	343621	LDL cholesterol || id:ebi-a-GCST90018961	TRUE	reported	0.814595	36.8943758573388
19	ebi-a-GCST90018961	14	94768196	rs145730801	C	T	0.045445	0.0344	0.0058	2.37099e-09	343621	LDL cholesterol || id:ebi-a-GCST90018961	TRUE	reported	0.954555	35.1771700356718
20	ebi-a-GCST90018961	12	40533337	rs2253736	A	C	0.877128	-0.0197	0.0033	2.65302e-09	343621	LDL cholesterol || id:ebi-a-GCST90018961	TRUE	reported	0.122872	35.6372819100092
21	ebi-a-GCST90018961	7	87110640	rs45537841	T	C	0.196399	-0.0152	0.0027	1.27201e-08	343621	LDL cholesterol || id:ebi-a-GCST90018961	TRUE	reported	0.803601	31.6927297668038
22	ebi-a-GCST90018961	20	39624134	rs60073330	G	A	0.292343	0.0132	0.0023	1.493e-08	343621	LDL cholesterol || id:ebi-a-GCST90018961	TRUE	reported	0.707657	32.937618147448
23	ebi-a-GCST90018961	7	21422925	rs34927723	T	C	0.162707	-0.0159	0.0029	3.39203e-08	343621	LDL cholesterol || id:ebi-a-GCST90018961	TRUE	reported	0.837293	30.0606420927467
24	ebi-a-GCST90018961	21	37553132	rs11911615	G	T	0.323036	-0.0125	0.0023	3.93904e-08	343621	LDL cholesterol || id:ebi-a-GCST90018961	TRUE	reported	0.676964	29.5368620037807
25	ebi-a-GCST90018961	15	49675702	rs12905203	G	A	0.370363	-0.0123	0.0023	4.797e-08	343621	LDL cholesterol || id:ebi-a-GCST90018961	TRUE	reported	0.629637	28.5992438563327
