# Supplementary material for: Causal Effect of Low‐Density Lipoprotein Cholesterol on Chronic Kidney Disease: A Mendelian Randomization Study
Source: Biochem Res Int. 2026 Apr 3;2026:3548900. doi: 10.1155/bri/3548900 (PMC13051826; doi:10.1155/bri/3548900)
Supplement: Supplementary file 2 — Supporting Information 2 Supporting Table 2. Sensitivity analysis results examining the effect of palindromic SNP handling (using action = 2 in the harmonization procedure) to ensure robustness against strand ambiguity. [file BRI-2026-3548900-s003.xlsx]

## Sheet: Sheet1
Exposures	Outcomes	Number of SNPs	MR	OR(95%CI)	pval	Cochran Q test (pval)	Egger_intercept(pval)	mean/ median F-statistic
			methods
TG	CKD	65	MR Egger	1.06	0.46		0.9	134.15/55.41
				(0.91-1.23)
			Weighted median	1.05	0.48
				(0.92-1.19)
			IVW	1.05	0.30	0.03
				(0.96-1.15)
			Simple mode	1.05	0.71
				(0.83-1.32)
			Weighted mode	1.09	0.15
				(0.97-1.22)
LDL-C	CKD	146	MR Egger	1.15	0.02		0.48	248.02/59.61
				(1.03-1.29)
			Weighted median	1.21	<0.01
				(1.09-1.35)
			IVW	1.12	<0.01	<0.01
				(1.03-1.22)
			Simple mode	1.02	0.91
				(0.77-1.35)
			Weighted mode	1.13	<0.01
				(1.04-1.24)
HDL-C	CKD	335	MR Egger	1.02	0.6		0.55	231.07/57.23
				(0.94-1.11)
			Weighted median	1.01	0.83
				(0.91-1.12)
			IVW	1.04	0.19	<0.01
				(0.98-1.11)
			Simple mode	1.01	0.93
				(0.80-1.28)
			Weighted mode	1.01	0.8
				(0.93-1.10)
Lp(a)	CKD	47	MR Egger	0.98	0.49		0.65	2114.46/31.16
				(0.91-1.05)
			Weighted median	0.97	0.40
				(0.91-1.04)
			IVW	0.98	0.55	0.17
				(0.92-1.05)
			Simple mode	1.04	0.82
				(0.74-1.47)
			Weighted mode	0.98	0.47
				(0.91-1.04)
TG(UKBB)	CKD	277	MR Egger	1.08 (0.97-1.21)	0.14		0.03	165.98/49.2
			Weighted median	1.04 (0.92-1.18)	0.5
			IVW	0.99 (0.92-1.07)	0.86	<0.01
			Simple mode	1.15 (0.85-1.54)	0.39
			Weighted mode	1.07 (0.97-1.19)	0.16
LDL-C(UKBB)	CKD	156	MR Egger	1.13 (0.99-1.28)	0.06		0.56	261.26/59.53
			Weighted median	1.21 (1.08-1.35)	<0.01
			IVW	1.16 (1.05-1.27)	<0.01	<0.01
			Simple mode	1.03 (0.80-1.34)	0.79
			Weighted mode	1.14(1.04-1.24)	<0.01
HDL-C(UKBB)	CKD	311	MR Egger	0.98 (0.87-1.09)	0.66		0.01	183.46/55.44
			Weighted median	1.02 (0.89-1.16)	0.81
			IVW	1.08 (1.00-1.17)	0.05	<0.01
			Simple mode	1.18 (0.89-1.56)	0.26
			Weighted mode	1.01 (0.92-1.12)	0.78
Lp(a)(UKBB)	CKD	21	MR Egger	0.97 (0.92-1.03)	0.34		0.76	6290.7/784.77
			Weighted median	0.98 (0.93-1.02)	0.29
			IVW	0.97 (0.92-1.01)	0.14	0.07
			Simple mode	0.88 (0.79-0.99)	0.04
			Weighted mode	0.97 (0.93-1.01)	0.11
