# Supplementary material for: Causal Effect of Low‐Density Lipoprotein Cholesterol on Chronic Kidney Disease: A Mendelian Randomization Study
Source: Biochem Res Int. 2026 Apr 3;2026:3548900. doi: 10.1155/bri/3548900 (PMC13051826; doi:10.1155/bri/3548900)
Supplement: Supplementary file 3 — Supporting Information 3 Supporting Table 3: Comprehensive instrument details for all lipid traits. This file contains eight worksheets with data for TG, TG (UKBB), LDL‐C, LDL‐C (UKBB), HDL‐C, HDL‐C (UKBB), Lp(a), and Lp(a) (UKBB). Each worksheet provides SNP identifiers, effect alleles, F‐statistics, and variance explained. [file BRI-2026-3548900-s002.xlsx]

## Sheet: TG
id.exposure	chr.exposure	pos.exposure	SNP	effect_allele.exposure	other_allele.exposure	eaf.exposure	beta.exposure	se.exposure	pval.exposure	samplesize.exposure	exposure	mr_keep.exposure	pval_origin.exposure	MAF	F_statistic_exposure	variance explained
ebi-a-GCST90092992	2	27730940	rs1260326	C	T	0.603982	-0.100041	0.00406473	9.39723e-134	115082	Total triglycerides levels || id:ebi-a-GCST90092992	TRUE	reported	0.396018	605.749	0.00478768
ebi-a-GCST90092992	6	161010118	rs10455872	G	A	0.078987	-0.178066	0.00736873	5.19996e-129	115082	Total triglycerides levels || id:ebi-a-GCST90092992	TRUE	reported	0.921013	583.951	0.00461332
ebi-a-GCST90092992	6	160922870	rs117733303	G	A	0.0185	-0.298693	0.0147465	3.19963e-91	115082	Total triglycerides levels || id:ebi-a-GCST90092992	TRUE	reported	0.9815	410.272	0.00323998
ebi-a-GCST90092992	2	21226560	rs2678379	G	A	0.793822	0.0980421	0.00490244	5.70033e-89	115082	Total triglycerides levels || id:ebi-a-GCST90092992	TRUE	reported	0.206178	399.945	0.00314645
ebi-a-GCST90092992	19	8429323	rs116843064	A	G	0.019851	-0.233136	0.0142791	6.29941e-60	115082	Total triglycerides levels || id:ebi-a-GCST90092992	TRUE	reported	0.980149	266.574	0.00211506
ebi-a-GCST90092992	11	116714293	rs141469619	G	A	0.010141	0.284582	0.0210266	9.79941e-42	115082	Total triglycerides levels || id:ebi-a-GCST90092992	TRUE	reported	0.989859	183.179	0.00162592
ebi-a-GCST90092992	2	165528876	rs13389219	T	C	0.392532	-0.0485917	0.00407361	8.4004e-33	115082	Total triglycerides levels || id:ebi-a-GCST90092992	TRUE	reported	0.607468	142.287	0.00112604
ebi-a-GCST90092992	15	43726625	rs150844304	C	A	0.025671	0.146144	0.0126008	4.19952e-31	115082	Total triglycerides levels || id:ebi-a-GCST90092992	TRUE	reported	0.974329	134.513	0.00106842
ebi-a-GCST90092992	19	45416178	rs483082	T	G	0.236539	0.0537415	0.00468903	2.09991e-30	115082	Total triglycerides levels || id:ebi-a-GCST90092992	TRUE	reported	0.763461	131.357	0.00104313
ebi-a-GCST90092992	5	55857025	rs11429307	GT	G	0.191517	0.0570441	0.005074	2.49977e-29	115082	Total triglycerides levels || id:ebi-a-GCST90092992	TRUE	reported	0.808483	126.392	0.0010077
ebi-a-GCST90092992	11	61606642	rs174580	G	A	0.351972	0.0466679	0.00415963	3.29989e-29	115082	Total triglycerides levels || id:ebi-a-GCST90092992	TRUE	reported	0.648028	125.871	0.000993501
ebi-a-GCST90092992	17	41926126	rs72836561	T	C	0.031482	0.116092	0.0114039	2.39994e-24	115082	Total triglycerides levels || id:ebi-a-GCST90092992	TRUE	reported	0.968518	103.633	0.000821873
ebi-a-GCST90092992	6	32587213	rs28383314	C	T	0.622964	0.0412963	0.00410081	7.50067e-24	115082	Total triglycerides levels || id:ebi-a-GCST90092992	TRUE	reported	0.377036	101.411	0.000801121
ebi-a-GCST90092992	15	58678720	rs261290	C	T	0.654645	-0.0409565	0.00419837	1.80011e-22	115082	Total triglycerides levels || id:ebi-a-GCST90092992	TRUE	reported	0.345355	95.1665	0.000758485
ebi-a-GCST90092992	2	227077377	rs2943635	T	C	0.679832	0.0401239	0.00426313	4.90004e-21	115082	Total triglycerides levels || id:ebi-a-GCST90092992	TRUE	reported	0.320168	88.5827	0.000700835
ebi-a-GCST90092992	5	156443066	rs4704834	G	A	0.644028	0.0383849	0.00415321	2.39994e-20	115082	Total triglycerides levels || id:ebi-a-GCST90092992	TRUE	reported	0.355972	85.4187	0.000675572
ebi-a-GCST90092992	4	3443931	rs13108218	G	A	0.615355	-0.0367848	0.0041211	4.40048e-19	115082	Total triglycerides levels || id:ebi-a-GCST90092992	TRUE	reported	0.384645	79.6729	0.000640549
ebi-a-GCST90092992	6	139834012	rs632057	G	T	0.627778	-0.0364572	0.0041122	7.59976e-19	115082	Total triglycerides levels || id:ebi-a-GCST90092992	TRUE	reported	0.372222	78.5992	0.000621162
ebi-a-GCST90092992	20	44576502	rs7679	C	T	0.186406	0.045268	0.00512409	1e-18	115082	Total triglycerides levels || id:ebi-a-GCST90092992	TRUE	reported	0.813594	78.0457	0.000621556
ebi-a-GCST90092992	6	161017363	rs73596816	A	G	0.033593	-0.0936957	0.0110674	2.49977e-17	115082	Total triglycerides levels || id:ebi-a-GCST90092992	TRUE	reported	0.966407	71.6718	0.000570004
ebi-a-GCST90092992	1	27284913	rs79598313	T	C	0.023201	0.105861	0.0132139	1.10002e-15	115082	Total triglycerides levels || id:ebi-a-GCST90092992	TRUE	reported	0.976799	64.1815	0.000507942
ebi-a-GCST90092992	8	11665805	rs1736070	T	C	0.666414	-0.0341617	0.00427197	1.29987e-15	115082	Total triglycerides levels || id:ebi-a-GCST90092992	TRUE	reported	0.333586	63.9474	0.000518873
ebi-a-GCST90092992	3	135956305	rs684773	C	A	0.767075	0.0372254	0.00471258	2.80027e-15	115082	Total triglycerides levels || id:ebi-a-GCST90092992	TRUE	reported	0.232925	62.3967	0.00049518
ebi-a-GCST90092992	6	127455029	rs2186037	G	A	0.518794	0.0315055	0.00398864	2.80027e-15	115082	Total triglycerides levels || id:ebi-a-GCST90092992	TRUE	reported	0.481206	62.3912	0.000495597
ebi-a-GCST90092992	6	43757896	rs998584	A	C	0.482313	0.030938	0.00397991	7.59976e-15	115082	Total triglycerides levels || id:ebi-a-GCST90092992	TRUE	reported	0.517687	60.428	0.000477981
ebi-a-GCST90092992	7	73123473	rs72555385	G	A	0.049304	0.070737	0.00924	1.9002e-14	115082	Total triglycerides levels || id:ebi-a-GCST90092992	TRUE	reported	0.950696	58.607	0.00046908
ebi-a-GCST90092992	16	81534790	rs2925979	C	T	0.698949	-0.0329686	0.00434046	3.10027e-14	115082	Total triglycerides levels || id:ebi-a-GCST90092992	TRUE	reported	0.301051	57.6938	0.000457421
ebi-a-GCST90092992	16	57004889	rs7205804	A	G	0.440369	-0.0299176	0.0040193	9.79941e-14	115082	Total triglycerides levels || id:ebi-a-GCST90092992	TRUE	reported	0.559631	55.4055	0.000441166
ebi-a-GCST90092992	17	64210580	rs1801689	C	A	0.030526	-0.0860353	0.0115771	1.10002e-13	115082	Total triglycerides levels || id:ebi-a-GCST90092992	TRUE	reported	0.969474	55.2273	0.000438116
ebi-a-GCST90092992	8	126631799	rs3860847	A	G	0.212508	0.0351072	0.00488404	6.59933e-13	115082	Total triglycerides levels || id:ebi-a-GCST90092992	TRUE	reported	0.787492	51.6695	0.000412519
ebi-a-GCST90092992	12	124409502	rs7133378	A	G	0.319789	-0.0294825	0.00426931	5.00035e-12	115082	Total triglycerides levels || id:ebi-a-GCST90092992	TRUE	reported	0.680211	47.6885	0.000378151
ebi-a-GCST90092992	6	31850308	rs74434374	A	C	0.044813	0.064048	0.00961247	2.70023e-11	115082	Total triglycerides levels || id:ebi-a-GCST90092992	TRUE	reported	0.955187	44.3957	0.000351183
ebi-a-GCST90092992	15	58725839	rs633695	G	A	0.292354	0.0290549	0.00439556	3.80014e-11	115082	Total triglycerides levels || id:ebi-a-GCST90092992	TRUE	reported	0.707646	43.6928	0.000349296
ebi-a-GCST90092992	10	94839642	rs2068888	A	G	0.450101	-0.0260341	0.00400012	7.59976e-11	115082	Total triglycerides levels || id:ebi-a-GCST90092992	TRUE	reported	0.549899	42.3584	0.000335512
ebi-a-GCST90092992	19	8442202	rs62117489	A	C	0.056468	-0.0560662	0.00864169	8.69961e-11	115082	Total triglycerides levels || id:ebi-a-GCST90092992	TRUE	reported	0.943532	42.0925	0.000334959
ebi-a-GCST90092992	13	114544024	rs7140110	C	T	0.299365	0.0281476	0.00435034	9.79941e-11	115082	Total triglycerides levels || id:ebi-a-GCST90092992	TRUE	reported	0.700635	41.8636	0.000332358
ebi-a-GCST90092992	6	31303922	rs28752924	C	T	0.445537	0.0263277	0.00412383	1.7e-10	115082	Total triglycerides levels || id:ebi-a-GCST90092992	TRUE	reported	0.554463	40.7591	0.000342462
ebi-a-GCST90092992	8	59402570	rs7018333	G	A	0.671955	-0.0270191	0.00425438	2.1e-10	115082	Total triglycerides levels || id:ebi-a-GCST90092992	TRUE	reported	0.328045	40.3338	0.000321844
ebi-a-GCST90092992	19	19380513	rs187429064	G	A	0.013453	-0.114468	0.0181596	2.90001e-10	115082	Total triglycerides levels || id:ebi-a-GCST90092992	TRUE	reported	0.986547	39.7334	0.000347804
ebi-a-GCST90092992	17	17434141	rs9889584	A	G	0.062203	0.0515168	0.00824969	4.20001e-10	115082	Total triglycerides levels || id:ebi-a-GCST90092992	TRUE	reported	0.937797	38.9962	0.000309633
ebi-a-GCST90092992	16	72096227	rs34682685	A	G	0.103441	0.0407078	0.00657298	5.89997e-10	115082	Total triglycerides levels || id:ebi-a-GCST90092992	TRUE	reported	0.896559	38.3558	0.000307367
ebi-a-GCST90092992	11	116389017	rs883863	A	G	0.308012	0.0263744	0.0043446	1.29999e-09	115082	Total triglycerides levels || id:ebi-a-GCST90092992	TRUE	reported	0.691988	36.8524	0.000296525
ebi-a-GCST90092992	8	18239697	rs13266992	C	T	0.180568	0.0310656	0.00517453	1.89998e-09	115082	Total triglycerides levels || id:ebi-a-GCST90092992	TRUE	reported	0.819432	36.0427	0.00028559
ebi-a-GCST90092992	12	4384844	rs76895963	G	T	0.020556	-0.0926867	0.0154874	2.19999e-09	115082	Total triglycerides levels || id:ebi-a-GCST90092992	TRUE	reported	0.979444	35.8161	0.000345926
ebi-a-GCST90092992	2	21530659	rs60960031	A	G	0.402852	-0.0242582	0.0040611	2.30001e-09	115082	Total triglycerides levels || id:ebi-a-GCST90092992	TRUE	reported	0.597148	35.6804	0.000283123
ebi-a-GCST90092992	6	160545046	rs111909590	T	C	0.043584	0.0576313	0.00980604	4.20001e-09	115082	Total triglycerides levels || id:ebi-a-GCST90092992	TRUE	reported	0.956416	34.5406	0.000276899
ebi-a-GCST90092992	3	52359678	rs6796333	C	T	0.180898	-0.029773	0.00516727	8.30004e-09	115082	Total triglycerides levels || id:ebi-a-GCST90092992	TRUE	reported	0.819102	33.1988	0.000262692
ebi-a-GCST90092992	4	100508556	rs2035816	G	A	0.084301	-0.040701	0.0071803	1.40001e-08	115082	Total triglycerides levels || id:ebi-a-GCST90092992	TRUE	reported	0.915699	32.1311	0.000255756
ebi-a-GCST90092992	6	20462138	rs6938550	A	G	0.914146	-0.0400301	0.00709652	1.7e-08	115082	Total triglycerides levels || id:ebi-a-GCST90092992	TRUE	reported	0.085854	31.8187	0.000251524
ebi-a-GCST90092992	11	14364951	rs2915400	C	T	0.767824	0.0263586	0.00473032	2.5e-08	115082	Total triglycerides levels || id:ebi-a-GCST90092992	TRUE	reported	0.232176	31.0501	0.000247716
ebi-a-GCST90092992	1	219618564	rs61838776	A	C	0.161109	0.0300659	0.0054238	2.99999e-08	115082	Total triglycerides levels || id:ebi-a-GCST90092992	TRUE	reported	0.838891	30.7285	0.000244345
ebi-a-GCST90092992	4	15106036	rs3857142	T	C	0.663406	0.0233936	0.00422793	3.09999e-08	115082	Total triglycerides levels || id:ebi-a-GCST90092992	TRUE	reported	0.336594	30.6153	0.000244405
ebi-a-GCST90092992	10	95346067	rs10882271	A	G	0.265787	0.0249254	0.00450201	3.09999e-08	115082	Total triglycerides levels || id:ebi-a-GCST90092992	TRUE	reported	0.734213	30.6529	0.000242477
ebi-a-GCST90092992	1	109615481	rs72986845	C	A	0.135554	-0.0324133	0.00588633	3.69999e-08	115082	Total triglycerides levels || id:ebi-a-GCST90092992	TRUE	reported	0.864446	30.322	0.000246222
ebi-a-GCST90092992	7	44197583	rs2070971	T	G	0.137053	0.0319611	0.00580388	3.69999e-08	115082	Total triglycerides levels || id:ebi-a-GCST90092992	TRUE	reported	0.862947	30.3254	0.000241627

## Sheet: TG(UKBB)
id.exposure	chr.exposure	pos.exposure	SNP	effect_allele.exposure	other_allele.exposure	eaf.exposure	beta.exposure	se.exposure	pval.exposure	samplesize.exposure	exposure	mr_keep.exposure	pval_origin.exposure	MAF	F_statistic_exposure	variance explained
ieu-b-111	2	27730940	rs1260326	C	T	0.604401	-0.103264	0.00202387	1e-200		triglycerides || id:ieu-b-111	TRUE	reported	0.395599	2603.35	0.00509927
ieu-b-111	7	73025975	rs13234131	G	A	0.128124	-0.127907	0.00296683	1e-200		triglycerides || id:ieu-b-111	TRUE	reported	0.871876	1858.67	0.00365514
ieu-b-111	1	62904575	rs9436661	G	T	0.352919	-0.0777322	0.00207793	1e-200		triglycerides || id:ieu-b-111	TRUE	reported	0.647081	1399.39	0.00275972
ieu-b-111	19	45416178	rs483082	T	G	0.23535	0.0862119	0.00234474	1e-200		triglycerides || id:ieu-b-111	TRUE	reported	0.76465	1351.9	0.00267511
ieu-b-111	19	8429323	rs116843064	A	G	0.019327	-0.226505	0.00721009	1e-200		triglycerides || id:ieu-b-111	TRUE	reported	0.980673	986.902	0.0019448
ieu-b-111	11	116714293	rs141469619	G	A	0.009917	0.33152	0.0105893	1e-200		triglycerides || id:ieu-b-111	TRUE	reported	0.990083	980.133	0.00215825
ieu-b-111	2	21231524	rs676210	A	G	0.205293	-0.0735169	0.00244968	7.09578e-198		triglycerides || id:ieu-b-111	TRUE	reported	0.794707	900.649	0.00176354
ieu-b-111	19	19379549	rs58542926	T	C	0.074608	-0.103184	0.00378074	5.29663e-164		triglycerides || id:ieu-b-111	TRUE	reported	0.925392	744.854	0.00147016
ieu-b-111	1	230301811	rs11122450	G	T	0.611733	-0.0481745	0.0020373	1.30017e-123		triglycerides || id:ieu-b-111	TRUE	reported	0.388267	559.145	0.00110244
ieu-b-111	11	61592362	rs174566	G	A	0.34974	0.0485019	0.00207982	2.79898e-120		triglycerides || id:ieu-b-111	TRUE	reported	0.65026	543.834	0.00106999
ieu-b-111	15	44027885	rs139974673	C	T	0.026131	0.143073	0.00623867	2.19786e-116		triglycerides || id:ieu-b-111	TRUE	reported	0.973869	525.934	0.00104184
ieu-b-111	20	44551855	rs6073958	C	T	0.198674	0.0556952	0.00249344	1.59956e-110		triglycerides || id:ieu-b-111	TRUE	reported	0.801326	498.928	0.000987679
ieu-b-111	17	41809207	rs145947882	C	A	0.025952	0.137333	0.0063668	3.39625e-103		triglycerides || id:ieu-b-111	TRUE	reported	0.974048	465.273	0.000953523
ieu-b-111	6	43757896	rs998584	A	C	0.482727	0.0401182	0.00198999	2.19989e-90		triglycerides || id:ieu-b-111	TRUE	reported	0.517273	406.426	0.000803775
ieu-b-111	15	58723426	rs1077835	G	A	0.220459	0.0473668	0.00240452	2.19989e-86		triglycerides || id:ieu-b-111	TRUE	reported	0.779541	388.053	0.000771161
ieu-b-111	2	227099180	rs2943645	T	C	0.646594	0.0402918	0.00207151	2.90001e-84		triglycerides || id:ieu-b-111	TRUE	reported	0.353406	378.32	0.00074194
ieu-b-111	2	165528876	rs13389219	T	C	0.392551	-0.0376242	0.00202704	6.59933e-77		triglycerides || id:ieu-b-111	TRUE	reported	0.607449	344.516	0.000675104
ieu-b-111	6	32587213	rs28383314	C	T	0.624109	0.0379005	0.00204671	1.50003e-76		triglycerides || id:ieu-b-111	TRUE	reported	0.375891	342.908	0.000673973
ieu-b-111	5	55857025	rs11429307	G	GT	0.80902	-0.0465382	0.00253471	2.70023e-75		triglycerides || id:ieu-b-111	TRUE	reported	0.19098	337.103	0.000669262
ieu-b-111	4	87985166	rs3775228	T	C	0.399717	0.0338197	0.00203602	5.79963e-62		triglycerides || id:ieu-b-111	TRUE	reported	0.600283	275.915	0.000548881
ieu-b-111	7	130430930	rs4731701	T	C	0.493088	-0.0325803	0.00198921	2.70023e-60		triglycerides || id:ieu-b-111	TRUE	reported	0.506912	268.256	0.000530637
ieu-b-111	5	156390297	rs6882076	C	T	0.634285	0.0331011	0.00206122	4.90004e-58		triglycerides || id:ieu-b-111	TRUE	reported	0.365715	257.891	0.000508326
ieu-b-111	2	219699999	rs78058190	A	G	0.05045	0.0816071	0.00510649	1.69981e-57		triglycerides || id:ieu-b-111	TRUE	reported	0.94955	255.394	0.000638065
ieu-b-111	10	94839642	rs2068888	A	G	0.450732	-0.0318216	0.00199589	3.19963e-57		triglycerides || id:ieu-b-111	TRUE	reported	0.549268	254.197	0.000501391
ieu-b-111	16	56987015	rs12446515	T	C	0.322889	-0.0334207	0.00213589	3.50026e-55		triglycerides || id:ieu-b-111	TRUE	reported	0.677111	244.835	0.000488398
ieu-b-111	15	58680954	rs2043085	C	T	0.612184	-0.0308028	0.00204157	1.9002e-51		triglycerides || id:ieu-b-111	TRUE	reported	0.387816	227.642	0.000450524
ieu-b-111	16	81534790	rs2925979	C	T	0.699976	-0.0322092	0.00217095	8.49963e-50		triglycerides || id:ieu-b-111	TRUE	reported	0.300024	220.12	0.000435742
ieu-b-111	4	3443931	rs13108218	G	A	0.614859	-0.0305169	0.00205811	9.70063e-50		triglycerides || id:ieu-b-111	TRUE	reported	0.385141	219.859	0.000441069
ieu-b-111	19	19396616	rs188247550	T	C	0.013117	-0.134286	0.00913128	5.90065e-49		triglycerides || id:ieu-b-111	TRUE	reported	0.986883	216.271	0.000466865
ieu-b-111	12	124506631	rs10773049	C	T	0.39535	-0.0290398	0.00203691	4.10015e-46		triglycerides || id:ieu-b-111	TRUE	reported	0.60465	203.256	0.000403184
ieu-b-111	6	139835498	rs17585887	C	T	0.591074	-0.0285849	0.00201656	1.29987e-45		triglycerides || id:ieu-b-111	TRUE	reported	0.408926	200.933	0.000394993
ieu-b-111	7	73123473	rs72555385	G	A	0.048975	0.0653776	0.0046178	1.69981e-45		triglycerides || id:ieu-b-111	TRUE	reported	0.951025	200.442	0.000398157
ieu-b-111	7	25992323	rs10642257	A	AAGGCC	0.839273	0.0370518	0.00271209	1.69981e-42		triglycerides || id:ieu-b-111	TRUE	reported	0.160727	186.642	0.000370374
ieu-b-111	13	114544024	rs7140110	C	T	0.298338	0.0283172	0.00217811	1.20005e-38		triglycerides || id:ieu-b-111	TRUE	reported	0.701662	169.021	0.000335712
ieu-b-111	16	15150505	rs12928099	A	C	0.296442	-0.0282116	0.00218133	2.90001e-38		triglycerides || id:ieu-b-111	TRUE	reported	0.703558	167.268	0.00033199
ieu-b-111	6	31303922	rs28752924	C	T	0.445662	0.0265556	0.00205701	4.00037e-38		triglycerides || id:ieu-b-111	TRUE	reported	0.554338	166.663	0.000348436
ieu-b-111	8	10649767	rs752446	A	G	0.376082	0.0262774	0.00204235	7.00003e-38		triglycerides || id:ieu-b-111	TRUE	reported	0.623918	165.541	0.000324045
ieu-b-111	6	161111700	rs186696265	T	C	0.014693	-0.104318	0.00828522	2.39994e-36		triglycerides || id:ieu-b-111	TRUE	reported	0.985307	158.53	0.000315087
ieu-b-111	8	59388565	rs2081687	C	T	0.663201	-0.0261379	0.00209126	7.59976e-36		triglycerides || id:ieu-b-111	TRUE	reported	0.336799	156.216	0.000305202
ieu-b-111	11	64021821	rs2302263	T	C	0.088863	0.0436112	0.00349051	8.00018e-36		triglycerides || id:ieu-b-111	TRUE	reported	0.911137	156.106	0.000307986
ieu-b-111	3	135956305	rs684773	C	A	0.766797	0.0291133	0.00234718	2.49977e-35		triglycerides || id:ieu-b-111	TRUE	reported	0.233203	153.847	0.000303129
ieu-b-111	8	18248661	rs4646246	G	A	0.183219	0.0304466	0.00255484	9.60064e-33		triglycerides || id:ieu-b-111	TRUE	reported	0.816781	142.02	0.000277449
ieu-b-111	6	161004972	rs77009508	G	A	0.073734	0.0450912	0.00379997	1.80011e-32		triglycerides || id:ieu-b-111	TRUE	reported	0.926266	140.807	0.000277726
ieu-b-111	11	47259668	rs326222	C	T	0.697957	0.0252203	0.00215698	1.39991e-31		triglycerides || id:ieu-b-111	TRUE	reported	0.302043	136.713	0.000268181
ieu-b-111	17	64210580	rs1801689	C	A	0.030543	-0.06613	0.00577722	2.39994e-30		triglycerides || id:ieu-b-111	TRUE	reported	0.969457	131.027	0.000258981
ieu-b-111	15	63792486	rs17184382	C	A	0.425367	-0.0219251	0.00201039	1.10002e-27		triglycerides || id:ieu-b-111	TRUE	reported	0.574633	118.939	0.000235
ieu-b-111	22	38600542	rs2267373	T	C	0.580693	0.0215638	0.00202145	1.39991e-26		triglycerides || id:ieu-b-111	TRUE	reported	0.419307	113.795	0.000226443
ieu-b-111	1	40048009	rs11206374	A	G	0.224815	0.0250232	0.00237577	6.09958e-26		triglycerides || id:ieu-b-111	TRUE	reported	0.775185	110.937	0.000218246
ieu-b-111	16	72096227	rs34682685	A	G	0.104198	0.0337428	0.00326987	5.79963e-25		triglycerides || id:ieu-b-111	TRUE	reported	0.895802	106.488	0.000212551
ieu-b-111	10	95316037	rs113344423	A	G	0.060177	0.0434468	0.00428926	4.10015e-24		triglycerides || id:ieu-b-111	TRUE	reported	0.939823	102.601	0.000213512
ieu-b-111	12	21343886	rs67981690	G	A	0.129887	0.0299225	0.00297454	8.30042e-24		triglycerides || id:ieu-b-111	TRUE	reported	0.870113	101.194	0.00020238
ieu-b-111	8	11655229	rs2686189	T	C	0.658565	-0.020983	0.00209161	1.10002e-23		triglycerides || id:ieu-b-111	TRUE	reported	0.341435	100.641	0.000198003
ieu-b-111	19	8442202	rs62117489	A	C	0.056432	-0.0427743	0.00431389	3.59998e-23		triglycerides || id:ieu-b-111	TRUE	reported	0.943568	98.3168	0.000194847
ieu-b-111	7	26394297	rs2699805	A	G	0.399672	-0.0201313	0.00203748	5.10035e-23		triglycerides || id:ieu-b-111	TRUE	reported	0.600328	97.6241	0.000194476
ieu-b-111	8	72459889	rs13269725	G	A	0.078416	0.0349878	0.0036804	1.99986e-21		triglycerides || id:ieu-b-111	TRUE	reported	0.921584	90.3739	0.000176931
ieu-b-111	17	17458353	rs7215055	G	A	0.062892	0.0389233	0.00410062	2.29985e-21		triglycerides || id:ieu-b-111	TRUE	reported	0.937108	90.0991	0.000178581
ieu-b-111	1	154259650	rs1760801	A	G	0.295768	-0.0202981	0.00218442	1.50003e-20		triglycerides || id:ieu-b-111	TRUE	reported	0.704232	86.3453	0.000171636
ieu-b-111	5	118729286	rs1045241	T	C	0.270943	-0.0206988	0.00224699	3.19963e-20		triglycerides || id:ieu-b-111	TRUE	reported	0.729057	84.8571	0.000169262
ieu-b-111	2	65276049	rs1009360	C	T	0.41859	-0.0184832	0.00200785	3.40017e-20		triglycerides || id:ieu-b-111	TRUE	reported	0.58141	84.7407	0.000166286
ieu-b-111	17	65892343	rs60856912	T	G	0.162906	0.0248329	0.00270829	4.79954e-20		triglycerides || id:ieu-b-111	TRUE	reported	0.837094	84.0745	0.000168188
ieu-b-111	4	18034463	rs71603401	G	A	0.136804	0.0264991	0.00291753	1.10002e-19		triglycerides || id:ieu-b-111	TRUE	reported	0.863196	82.4958	0.000165844
ieu-b-111	11	13356030	rs7947951	G	A	0.689254	0.0193777	0.00214074	1.39991e-19		triglycerides || id:ieu-b-111	TRUE	reported	0.310746	81.9363	0.000160849
ieu-b-111	5	132444128	rs72801474	A	G	0.091843	-0.0307938	0.00344154	3.59998e-19		triglycerides || id:ieu-b-111	TRUE	reported	0.908157	80.061	0.000158184
ieu-b-111	7	44199142	rs1799831	T	C	0.156029	0.024506	0.00273953	3.69999e-19		triglycerides || id:ieu-b-111	TRUE	reported	0.843971	80.0189	0.000158164
ieu-b-111	17	46197755	rs10775406	G	A	0.759694	0.0206571	0.00232578	6.59933e-19		triglycerides || id:ieu-b-111	TRUE	reported	0.240306	78.8863	0.000155802
ieu-b-111	9	86583076	rs696825	T	C	0.252926	-0.0202838	0.00228763	7.50067e-19		triglycerides || id:ieu-b-111	TRUE	reported	0.747074	78.6189	0.000155484
ieu-b-111	11	65473798	rs10750766	A	C	0.709959	0.0193855	0.00218742	7.8001e-19		triglycerides || id:ieu-b-111	TRUE	reported	0.290041	78.5398	0.000154766
ieu-b-111	9	107661129	rs2244278	A	C	0.120553	-0.0269912	0.00306133	1.20005e-18		triglycerides || id:ieu-b-111	TRUE	reported	0.879447	77.7363	0.000154476
ieu-b-111	17	47407071	rs12185242	C	A	0.454836	0.0175265	0.00199898	1.80011e-18		triglycerides || id:ieu-b-111	TRUE	reported	0.545164	76.8729	0.000152336
ieu-b-111	17	76391454	rs4969179	G	T	0.60445	-0.0177529	0.00203649	2.80027e-18		triglycerides || id:ieu-b-111	TRUE	reported	0.39555	75.9931	0.000150706
ieu-b-111	2	20369562	rs870526	T	C	0.523385	-0.0172192	0.00198411	4.00037e-18		triglycerides || id:ieu-b-111	TRUE	reported	0.476615	75.3172	0.000147926
ieu-b-111	5	67714246	rs4976033	G	A	0.402122	0.0177909	0.00205178	4.30031e-18		triglycerides || id:ieu-b-111	TRUE	reported	0.597878	75.1855	0.000152194
ieu-b-111	16	69862109	rs2937124	T	C	0.362769	-0.0182561	0.00212336	8.10028e-18		triglycerides || id:ieu-b-111	TRUE	reported	0.637231	73.9212	0.00015409
ieu-b-111	3	12473045	rs3103310	G	A	0.241785	0.0202549	0.00236652	1.10002e-17		triglycerides || id:ieu-b-111	TRUE	reported	0.758215	73.2554	0.000150422
ieu-b-111	7	150296604	rs75721796	A	G	0.214459	0.0210491	0.00245993	1.20005e-17		triglycerides || id:ieu-b-111	TRUE	reported	0.785541	73.2186	0.000149283
ieu-b-111	12	20473758	rs7134375	A	C	0.431174	-0.0171435	0.00200504	1.20005e-17		triglycerides || id:ieu-b-111	TRUE	reported	0.568826	73.106	0.000144165
ieu-b-111	1	221001142	rs61830291	C	A	0.095791	0.0287484	0.00337913	1.80011e-17		triglycerides || id:ieu-b-111	TRUE	reported	0.904209	72.3798	0.00014317
ieu-b-111	12	4328521	rs117233107	A	G	0.015176	-0.0732317	0.0086122	1.80011e-17		triglycerides || id:ieu-b-111	TRUE	reported	0.984824	72.3053	0.000160304
ieu-b-111	10	115798895	rs2773469	G	A	0.733286	-0.0188717	0.00225426	5.70033e-17		triglycerides || id:ieu-b-111	TRUE	reported	0.266714	70.0832	0.000139306
ieu-b-111	3	172294500	rs79287178	A	G	0.031151	0.0500946	0.00600435	7.19946e-17		triglycerides || id:ieu-b-111	TRUE	reported	0.968849	69.6065	0.000151475
ieu-b-111	19	56087586	rs71368855	T	C	0.115087	0.026073	0.00312826	7.8001e-17		triglycerides || id:ieu-b-111	TRUE	reported	0.884913	69.4666	0.000138465
ieu-b-111	10	5267191	rs140107293	G	A	0.154707	-0.0227003	0.00275296	1.59993e-16		triglycerides || id:ieu-b-111	TRUE	reported	0.845293	67.9929	0.000134775
ieu-b-111	10	113937941	rs2487294	T	G	0.723477	0.0183191	0.00222084	1.59993e-16		triglycerides || id:ieu-b-111	TRUE	reported	0.276523	68.0415	0.000134275
ieu-b-111	20	62711459	rs8126001	T	C	0.489576	-0.0163778	0.00199681	2.39994e-16		triglycerides || id:ieu-b-111	TRUE	reported	0.510424	67.2725	0.000134058
ieu-b-111	12	107186747	rs12424054	A	G	0.232437	0.0191212	0.00235346	4.49987e-16		triglycerides || id:ieu-b-111	TRUE	reported	0.767563	66.0111	0.000130461
ieu-b-111	18	21120035	rs7239575	C	T	0.490494	-0.0160767	0.00199133	6.79986e-16		triglycerides || id:ieu-b-111	TRUE	reported	0.509506	65.1789	0.000129183
ieu-b-111	6	43804571	rs729761	G	T	0.711859	0.0177868	0.00221435	9.49948e-16		triglycerides || id:ieu-b-111	TRUE	reported	0.288141	64.5213	0.000129785
ieu-b-111	4	103188709	rs13107325	T	C	0.074905	0.0300749	0.00377743	1.69981e-15		triglycerides || id:ieu-b-111	TRUE	reported	0.925095	63.3892	0.000125353
ieu-b-111	1	98478981	rs1938566	T	C	0.834537	-0.0212127	0.00267054	1.99986e-15		triglycerides || id:ieu-b-111	TRUE	reported	0.165463	63.0948	0.000124271
ieu-b-111	2	28646847	rs10210970	T	C	0.131448	0.0232557	0.00292788	1.99986e-15		triglycerides || id:ieu-b-111	TRUE	reported	0.868552	63.0888	0.000123492
ieu-b-111	11	111686800	rs673679	T	C	0.630722	-0.0161887	0.00205319	3.19963e-15		triglycerides || id:ieu-b-111	TRUE	reported	0.369278	62.1678	0.00012208
ieu-b-111	20	56113783	rs7274718	A	G	0.598516	0.0159491	0.00202919	3.80014e-15		triglycerides || id:ieu-b-111	TRUE	reported	0.401484	61.777	0.000122249
ieu-b-111	9	92202495	rs10797119	C	T	0.536622	0.0157113	0.00200465	4.60045e-15		triglycerides || id:ieu-b-111	TRUE	reported	0.463378	61.4253	0.00012276
ieu-b-111	13	95253131	rs9561643	C	A	0.314726	0.0167149	0.00214481	6.4998e-15		triglycerides || id:ieu-b-111	TRUE	reported	0.685274	60.7337	0.000120513
ieu-b-111	7	17920613	rs10242866	T	C	0.398698	0.015793	0.00202877	7.00003e-15		triglycerides || id:ieu-b-111	TRUE	reported	0.601302	60.5987	0.00011959
ieu-b-111	1	51149820	rs112108602	A	AG	0.909696	0.0268214	0.00346931	1.10002e-14		triglycerides || id:ieu-b-111	TRUE	reported	0.090304	59.7691	0.000118194
ieu-b-111	16	4488191	rs28577186	A	G	0.664571	-0.0163428	0.00211672	1.20005e-14		triglycerides || id:ieu-b-111	TRUE	reported	0.335429	59.611	0.000119076
ieu-b-111	14	64236191	rs12880341	C	T	0.159023	0.0209696	0.00273647	1.80011e-14		triglycerides || id:ieu-b-111	TRUE	reported	0.840977	58.7217	0.000117613
ieu-b-111	5	157925297	rs13354321	C	T	0.409787	-0.0154305	0.00201429	1.9002e-14		triglycerides || id:ieu-b-111	TRUE	reported	0.590213	58.6835	0.000115175
ieu-b-111	2	3642361	rs3820897	C	T	0.819861	0.0197269	0.00260304	3.50026e-14		triglycerides || id:ieu-b-111	TRUE	reported	0.180139	57.4323	0.000114946
ieu-b-111	1	54877103	rs213494	T	C	0.648345	0.0156106	0.00207578	5.50047e-14		triglycerides || id:ieu-b-111	TRUE	reported	0.351655	56.5557	0.00011112
ieu-b-111	15	102068658	rs1037117	A	G	0.254798	0.0172213	0.00229153	5.70033e-14		triglycerides || id:ieu-b-111	TRUE	reported	0.745202	56.4782	0.000112624
ieu-b-111	17	1618363	rs11078597	C	T	0.186613	0.0191708	0.0025513	5.70033e-14		triglycerides || id:ieu-b-111	TRUE	reported	0.813387	56.4622	0.000111571
ieu-b-111	2	48962291	rs17326656	T	G	0.238472	0.0174394	0.00233365	7.8001e-14		triglycerides || id:ieu-b-111	TRUE	reported	0.761528	55.8459	0.000110463
ieu-b-111	7	116486020	rs41785	A	C	0.417487	-0.0150445	0.00201492	8.19974e-14		triglycerides || id:ieu-b-111	TRUE	reported	0.582513	55.7494	0.000110087
ieu-b-111	16	29994922	rs3814883	T	C	0.482498	0.0148926	0.00199657	8.69961e-14		triglycerides || id:ieu-b-111	TRUE	reported	0.517502	55.6381	0.000110759
ieu-b-111	6	20486798	rs4134963	T	C	0.189878	-0.0189544	0.00254235	8.99912e-14		triglycerides || id:ieu-b-111	TRUE	reported	0.810122	55.5839	0.000110529
ieu-b-111	3	170727218	rs10513688	A	G	0.097403	0.0247828	0.00334924	1.39991e-13		triglycerides || id:ieu-b-111	TRUE	reported	0.902597	54.753	0.000107993
ieu-b-111	4	89704367	rs13118477	A	G	0.392654	0.0149897	0.00203847	1.9002e-13		triglycerides || id:ieu-b-111	TRUE	reported	0.607346	54.0726	0.000107167
ieu-b-111	22	46613852	rs4253750	C	T	0.214455	0.0177576	0.00243701	3.19963e-13		triglycerides || id:ieu-b-111	TRUE	reported	0.785545	53.095	0.000106244
ieu-b-111	1	230416399	rs1043897	T	G	0.415585	-0.014664	0.00201517	3.40017e-13		triglycerides || id:ieu-b-111	TRUE	reported	0.584415	52.9519	0.000104452
ieu-b-111	2	203431804	rs3731696	G	A	0.121188	0.0218939	0.00303176	5.10035e-13		triglycerides || id:ieu-b-111	TRUE	reported	0.878812	52.1503	0.000102101
ieu-b-111	10	99793865	rs10883026	T	C	0.521569	-0.0144604	0.00200472	5.50047e-13		triglycerides || id:ieu-b-111	TRUE	reported	0.478431	52.0299	0.000104357
ieu-b-111	1	93836218	rs698927	C	A	0.183785	-0.0183059	0.00256302	9.20026e-13		triglycerides || id:ieu-b-111	TRUE	reported	0.816215	51.0127	0.000100537
ieu-b-111	2	26929282	rs13394970	G	T	0.609045	0.0145231	0.00203437	9.3994e-13		triglycerides || id:ieu-b-111	TRUE	reported	0.390955	50.9634	0.000100444
ieu-b-111	11	27694835	rs11030107	G	A	0.260757	0.0160418	0.00225693	1.20005e-12		triglycerides || id:ieu-b-111	TRUE	reported	0.739243	50.5208	9.92109e-05
ieu-b-111	19	35556300	rs2305746	G	A	0.933319	0.0282544	0.0039744	1.20005e-12		triglycerides || id:ieu-b-111	TRUE	reported	0.066681	50.5393	9.93652e-05
ieu-b-111	2	242395674	rs4675812	A	G	0.587882	-0.0142305	0.00201176	1.50003e-12		triglycerides || id:ieu-b-111	TRUE	reported	0.412118	50.0366	9.81255e-05
ieu-b-111	12	123736084	rs10773000	T	G	0.332276	-0.0149294	0.0021148	1.69981e-12		triglycerides || id:ieu-b-111	TRUE	reported	0.667724	49.8363	9.89033e-05
ieu-b-111	12	69732105	rs4761234	C	T	0.484365	-0.0140236	0.00199376	1.99986e-12		triglycerides || id:ieu-b-111	TRUE	reported	0.515635	49.4736	9.82345e-05
ieu-b-111	11	14797227	rs11600815	A	G	0.051753	-0.0322469	0.00458644	2.09991e-12		triglycerides || id:ieu-b-111	TRUE	reported	0.948247	49.4339	0.000102062
ieu-b-111	2	37102249	rs17496249	G	A	0.445204	-0.014041	0.00200176	2.29985e-12		triglycerides || id:ieu-b-111	TRUE	reported	0.554796	49.2008	9.73909e-05
ieu-b-111	5	90255685	rs7704653	G	A	0.723029	0.0157533	0.00224582	2.29985e-12		triglycerides || id:ieu-b-111	TRUE	reported	0.276971	49.2032	9.93947e-05
ieu-b-111	16	960725	rs742036	A	G	0.375259	-0.0143632	0.00205112	2.49977e-12		triglycerides || id:ieu-b-111	TRUE	reported	0.624741	49.0366	9.67305e-05
ieu-b-111	10	63702572	rs55767272	C	A	0.065077	-0.0282011	0.00403602	2.80027e-12		triglycerides || id:ieu-b-111	TRUE	reported	0.934923	48.8231	9.67755e-05
ieu-b-111	5	55783832	rs72644085	C	T	0.146036	-0.0196036	0.00281241	3.19963e-12		triglycerides || id:ieu-b-111	TRUE	reported	0.853964	48.5864	9.5852e-05
ieu-b-111	18	57861663	rs921971	C	T	0.265901	0.01565	0.00225602	4.00037e-12		triglycerides || id:ieu-b-111	TRUE	reported	0.734099	48.1219	9.56166e-05
ieu-b-111	1	172355276	rs9425589	A	G	0.566781	-0.0137618	0.00200182	6.20012e-12		triglycerides || id:ieu-b-111	TRUE	reported	0.433219	47.2607	9.30043e-05
ieu-b-111	3	24520283	rs6792725	G	A	0.692404	-0.0152543	0.00221886	6.20012e-12		triglycerides || id:ieu-b-111	TRUE	reported	0.307596	47.2634	9.91185e-05
ieu-b-111	20	39858545	rs2092203	T	C	0.481154	0.0136756	0.00199323	6.79986e-12		triglycerides || id:ieu-b-111	TRUE	reported	0.518846	47.0737	9.33782e-05
ieu-b-111	10	52373245	rs80276949	A	G	0.022677	0.0457563	0.00669008	8.00018e-12		triglycerides || id:ieu-b-111	TRUE	reported	0.977323	46.7777	9.28016e-05
ieu-b-111	4	55535336	rs2237029	A	G	0.601353	-0.0139399	0.00204019	8.30042e-12		triglycerides || id:ieu-b-111	TRUE	reported	0.398647	46.6851	9.31681e-05
ieu-b-111	10	114042643	rs56397607	G	A	0.182538	0.0174851	0.00257608	1.10002e-11		triglycerides || id:ieu-b-111	TRUE	reported	0.817462	46.0699	9.12404e-05
ieu-b-111	11	116278812	rs575623	T	C	0.896906	0.0221174	0.00325519	1.10002e-11		triglycerides || id:ieu-b-111	TRUE	reported	0.103094	46.1653	9.04646e-05
ieu-b-111	4	157703932	rs6816767	G	A	0.226252	-0.0160336	0.00237563	1.50003e-11		triglycerides || id:ieu-b-111	TRUE	reported	0.773748	45.5517	9.00086e-05
ieu-b-111	15	57023457	rs150460588	C	T	0.044425	0.0326952	0.00484966	1.59993e-11		triglycerides || id:ieu-b-111	TRUE	reported	0.955575	45.4512	9.07591e-05
ieu-b-111	18	19911690	rs867939	A	G	0.57621	-0.0136048	0.00202516	1.80011e-11		triglycerides || id:ieu-b-111	TRUE	reported	0.42379	45.13	9.03953e-05
ieu-b-111	1	205070573	rs11240358	A	G	0.394026	0.0135651	0.00202953	2.29985e-11		triglycerides || id:ieu-b-111	TRUE	reported	0.605974	44.674	8.78729e-05
ieu-b-111	11	116753980	rs145093712	T	C	0.031062	-0.0388724	0.00581348	2.29985e-11		triglycerides || id:ieu-b-111	TRUE	reported	0.968938	44.7106	9.09574e-05
ieu-b-111	5	140888248	rs970069	T	C	0.212039	0.0162322	0.00243455	2.60016e-11		triglycerides || id:ieu-b-111	TRUE	reported	0.787961	44.4547	8.80451e-05
ieu-b-111	15	101890913	rs10152471	A	G	0.388656	-0.0135209	0.00204778	4.00037e-11		triglycerides || id:ieu-b-111	TRUE	reported	0.611344	43.5958	8.68745e-05
ieu-b-111	2	219184275	rs2382825	T	C	0.622954	-0.0134774	0.00204919	4.79954e-11		triglycerides || id:ieu-b-111	TRUE	reported	0.377046	43.2561	8.53282e-05
ieu-b-111	4	110766064	rs148827772	G	A	0.022544	0.0465516	0.00710636	5.70033e-11		triglycerides || id:ieu-b-111	TRUE	reported	0.977456	42.9116	9.55053e-05
ieu-b-111	12	46215895	rs35763453	C	T	0.058647	0.02845	0.00435137	6.20012e-11		triglycerides || id:ieu-b-111	TRUE	reported	0.941353	42.7477	8.93702e-05
ieu-b-111	19	33728001	rs10405944	C	T	0.483077	-0.013209	0.00201995	6.20012e-11		triglycerides || id:ieu-b-111	TRUE	reported	0.516923	42.7621	8.71389e-05
ieu-b-111	21	40553845	rs6517522	C	T	0.498138	-0.0129031	0.00199242	9.3994e-11		triglycerides || id:ieu-b-111	TRUE	reported	0.501862	41.9398	8.32438e-05
ieu-b-111	3	87037543	rs13066793	G	A	0.090095	-0.0224583	0.00347278	1e-10		triglycerides || id:ieu-b-111	TRUE	reported	0.909905	41.8215	8.26952e-05
ieu-b-111	9	95283887	rs2131919	G	A	0.164266	0.0173511	0.00268396	1e-10		triglycerides || id:ieu-b-111	TRUE	reported	0.835734	41.7928	8.26608e-05
ieu-b-111	1	203511492	rs36043408	A	G	0.502153	-0.0128072	0.00198554	1.09999e-10		triglycerides || id:ieu-b-111	TRUE	reported	0.497847	41.6055	8.20107e-05
ieu-b-111	11	15090794	rs117287238	A	G	0.028185	-0.0394324	0.00614684	1.40001e-10		triglycerides || id:ieu-b-111	TRUE	reported	0.971815	41.1531	8.51801e-05
ieu-b-111	10	74711376	rs11000468	T	C	0.255269	-0.0148544	0.00231748	1.5e-10		triglycerides || id:ieu-b-111	TRUE	reported	0.744731	41.0845	8.38953e-05
ieu-b-111	20	569164	rs151235402	T	C	0.015827	0.0521833	0.00815144	1.5e-10		triglycerides || id:ieu-b-111	TRUE	reported	0.984173	40.9821	8.48327e-05
ieu-b-111	4	100054827	rs6532798	T	C	0.697405	0.013792	0.00216353	1.79999e-10		triglycerides || id:ieu-b-111	TRUE	reported	0.302595	40.6377	8.02844e-05
ieu-b-111	1	61705898	rs74090351	A	G	0.068143	-0.0250097	0.00393658	2.1e-10		triglycerides || id:ieu-b-111	TRUE	reported	0.931857	40.3626	7.9436e-05
ieu-b-111	17	7440984	rs9902027	T	C	0.77437	-0.0151609	0.00238645	2.1e-10		triglycerides || id:ieu-b-111	TRUE	reported	0.22563	40.3595	8.03203e-05
ieu-b-111	11	78105879	rs10899490	T	C	0.161369	-0.0170082	0.00269347	2.69998e-10		triglycerides || id:ieu-b-111	TRUE	reported	0.838631	39.8742	7.82957e-05
ieu-b-111	16	88004092	rs12926107	G	A	0.454903	0.0126364	0.0020014	2.69998e-10		triglycerides || id:ieu-b-111	TRUE	reported	0.545097	39.8638	7.91898e-05
ieu-b-111	11	49161967	rs3974807	T	C	0.189267	0.0159776	0.00253125	2.80001e-10		triglycerides || id:ieu-b-111	TRUE	reported	0.810733	39.8431	7.8344e-05
ieu-b-111	15	39444679	rs275184	G	T	0.162051	-0.0173487	0.00275263	2.90001e-10		triglycerides || id:ieu-b-111	TRUE	reported	0.837949	39.7226	8.17397e-05
ieu-b-111	6	140611419	rs9376511	G	A	0.203288	-0.0154993	0.00246511	3.2e-10		triglycerides || id:ieu-b-111	TRUE	reported	0.796712	39.5323	7.78157e-05
ieu-b-111	2	25592918	rs11903847	C	T	0.66342	-0.0133969	0.00213246	3.29997e-10		triglycerides || id:ieu-b-111	TRUE	reported	0.33658	39.4682	8.01522e-05
ieu-b-111	3	12132016	rs34389637	C	CT	0.934514	0.025209	0.0040263	3.79997e-10		triglycerides || id:ieu-b-111	TRUE	reported	0.065486	39.2012	7.77814e-05
ieu-b-111	14	100765823	rs61993685	C	T	0.076413	-0.0234087	0.00373997	3.89996e-10		triglycerides || id:ieu-b-111	TRUE	reported	0.923587	39.1758	7.73445e-05
ieu-b-111	19	7957481	rs483808	T	C	0.701973	-0.0136636	0.00218517	4e-10		triglycerides || id:ieu-b-111	TRUE	reported	0.298027	39.0985	7.81153e-05
ieu-b-111	6	107437166	rs62427982	T	C	0.32217	-0.0133153	0.00213196	4.20001e-10		triglycerides || id:ieu-b-111	TRUE	reported	0.67783	39.0071	7.74351e-05
ieu-b-111	5	130672958	rs193735	A	G	0.036665	0.0329807	0.00529922	4.90004e-10		triglycerides || id:ieu-b-111	TRUE	reported	0.963335	38.7343	7.68385e-05
ieu-b-111	2	227232047	rs12475332	G	T	0.260988	-0.0140007	0.00225386	5.19996e-10		triglycerides || id:ieu-b-111	TRUE	reported	0.739012	38.5874	7.56139e-05
ieu-b-111	19	48341814	rs62128802	T	C	0.183216	-0.0158746	0.00257782	7.39997e-10		triglycerides || id:ieu-b-111	TRUE	reported	0.816784	37.9228	7.54234e-05
ieu-b-111	20	32188142	rs149142833	T	C	0.156359	0.0169358	0.00276509	9.09997e-10		triglycerides || id:ieu-b-111	TRUE	reported	0.843641	37.514	7.56697e-05
ieu-b-111	19	57488423	rs8102873	T	C	0.584919	0.0123302	0.00201474	9.40005e-10		triglycerides || id:ieu-b-111	TRUE	reported	0.415081	37.4543	7.38242e-05
ieu-b-111	12	34821442	rs139386986	T	C	0.092129	-0.0216903	0.0035608	1.09999e-09		triglycerides || id:ieu-b-111	TRUE	reported	0.907871	37.1053	7.87012e-05
ieu-b-111	2	59313974	rs7424120	T	C	0.601724	-0.0123561	0.00203065	1.2e-09		triglycerides || id:ieu-b-111	TRUE	reported	0.398276	37.0248	7.31769e-05
ieu-b-111	2	171583876	rs1420384	T	G	0.66699	-0.01279	0.00210534	1.2e-09		triglycerides || id:ieu-b-111	TRUE	reported	0.33301	36.906	7.26687e-05
ieu-b-111	11	116858247	rs78470269	A	G	0.018886	-0.0441825	0.00728072	1.29999e-09		triglycerides || id:ieu-b-111	TRUE	reported	0.981114	36.8258	7.23419e-05
ieu-b-111	4	39646631	rs12504746	T	C	0.192857	-0.0152674	0.00252148	1.40001e-09		triglycerides || id:ieu-b-111	TRUE	reported	0.807143	36.6622	7.25682e-05
ieu-b-111	8	126522190	rs72657503	C	A	0.017382	0.0460387	0.00762134	1.5e-09		triglycerides || id:ieu-b-111	TRUE	reported	0.982618	36.4908	7.24037e-05
ieu-b-111	14	71541026	rs2240533	C	T	0.309898	-0.0129897	0.00215234	1.6e-09		triglycerides || id:ieu-b-111	TRUE	reported	0.690102	36.4231	7.21706e-05
ieu-b-111	15	41915522	rs12902047	C	A	0.313907	-0.0129253	0.00214533	1.7e-09		triglycerides || id:ieu-b-111	TRUE	reported	0.686093	36.2989	7.19607e-05
ieu-b-111	7	106632113	rs12530679	G	A	0.48466	-0.0121299	0.00201682	1.79999e-09		triglycerides || id:ieu-b-111	TRUE	reported	0.51534	36.1726	7.3498e-05
ieu-b-111	4	124743259	rs1347188	G	A	0.245797	0.0139021	0.00231385	1.89998e-09		triglycerides || id:ieu-b-111	TRUE	reported	0.754203	36.0986	7.16565e-05
ieu-b-111	6	160562481	rs73025562	A	G	0.245879	0.0138633	0.00231292	2e-09		triglycerides || id:ieu-b-111	TRUE	reported	0.754121	35.9263	7.12731e-05
ieu-b-111	13	74188935	rs6562773	G	A	0.547533	-0.0120538	0.00201057	2e-09		triglycerides || id:ieu-b-111	TRUE	reported	0.452467	35.9426	7.19905e-05
ieu-b-111	6	161162290	rs1835346	G	A	0.023874	-0.0391877	0.00654659	2.19999e-09		triglycerides || id:ieu-b-111	TRUE	reported	0.976126	35.8319	7.15749e-05
ieu-b-111	3	156810578	rs62274099	T	C	0.424205	0.0120882	0.00202424	2.30001e-09		triglycerides || id:ieu-b-111	TRUE	reported	0.575795	35.6615	7.13834e-05
ieu-b-111	6	7249460	rs78588343	A	G	0.176216	-0.0155231	0.0026035	2.5e-09		triglycerides || id:ieu-b-111	TRUE	reported	0.823784	35.5502	6.99593e-05
ieu-b-111	18	289209	rs6506033	T	C	0.072523	-0.0228948	0.00383903	2.5e-09		triglycerides || id:ieu-b-111	TRUE	reported	0.927477	35.5656	7.05152e-05
ieu-b-111	6	72522321	rs138191773	A	G	0.017021	-0.0471717	0.00791884	2.59998e-09		triglycerides || id:ieu-b-111	TRUE	reported	0.982979	35.4846	7.44599e-05
ieu-b-111	8	116638975	rs13265978	C	T	0.082718	0.0213535	0.00358645	2.59998e-09		triglycerides || id:ieu-b-111	TRUE	reported	0.917282	35.4494	6.91944e-05
ieu-b-111	5	55990342	rs11746801	A	G	0.637069	-0.0123657	0.00207937	2.69998e-09		triglycerides || id:ieu-b-111	TRUE	reported	0.362931	35.365	7.07095e-05
ieu-b-111	3	37025661	rs9831084	C	T	0.461922	-0.0118516	0.00199656	2.90001e-09		triglycerides || id:ieu-b-111	TRUE	reported	0.538078	35.2362	6.98229e-05
ieu-b-111	7	76034453	rs9692598	G	A	0.510025	-0.0117936	0.00198675	2.90001e-09		triglycerides || id:ieu-b-111	TRUE	reported	0.489975	35.2376	6.95165e-05
ieu-b-111	2	119745127	rs11904650	G	A	0.020999	0.0410641	0.00692419	2.99999e-09		triglycerides || id:ieu-b-111	TRUE	reported	0.979001	35.1712	6.93324e-05
ieu-b-111	13	114524944	rs7400002	G	A	0.230609	0.0139701	0.00236663	3.59998e-09		triglycerides || id:ieu-b-111	TRUE	reported	0.769391	34.8448	6.92552e-05
ieu-b-111	13	99245866	rs9584870	C	T	0.366179	-0.0123562	0.00210377	4.30002e-09		triglycerides || id:ieu-b-111	TRUE	reported	0.633821	34.4964	7.08696e-05
ieu-b-111	5	112490629	rs7714361	C	A	0.233667	0.0138858	0.00236622	4.39997e-09		triglycerides || id:ieu-b-111	TRUE	reported	0.766333	34.4375	6.90537e-05
ieu-b-111	9	22134253	rs10811662	A	G	0.173212	-0.0154098	0.0026291	4.60002e-09		triglycerides || id:ieu-b-111	TRUE	reported	0.826788	34.3542	6.80137e-05
ieu-b-111	1	118143517	rs320369	G	A	0.683292	-0.0125327	0.00214567	5.19996e-09		triglycerides || id:ieu-b-111	TRUE	reported	0.316708	34.1164	6.79805e-05
ieu-b-111	12	6706744	rs7308584	A	G	0.184436	0.0149992	0.00256911	5.30005e-09		triglycerides || id:ieu-b-111	TRUE	reported	0.815564	34.0856	6.76815e-05
ieu-b-111	8	37399290	rs2407278	G	A	0.030154	-0.0339449	0.00581961	5.39995e-09		triglycerides || id:ieu-b-111	TRUE	reported	0.969846	34.0221	6.73949e-05
ieu-b-111	13	29145323	rs1340819	C	A	0.345011	-0.0121655	0.00209472	6.29999e-09		triglycerides || id:ieu-b-111	TRUE	reported	0.654989	33.7293	6.68893e-05
ieu-b-111	5	153800513	rs7244	A	G	0.174166	0.0151978	0.00261808	6.4e-09		triglycerides || id:ieu-b-111	TRUE	reported	0.825834	33.6973	6.64427e-05
ieu-b-111	10	94248310	rs11187019	G	A	0.550621	-0.0116437	0.00200546	6.4e-09		triglycerides || id:ieu-b-111	TRUE	reported	0.449379	33.7096	6.70931e-05
ieu-b-111	17	42355095	rs117431393	G	A	0.035446	0.0312254	0.00537977	6.49995e-09		triglycerides || id:ieu-b-111	TRUE	reported	0.964554	33.689	6.66714e-05
ieu-b-111	8	19931837	rs28679685	G	A	0.231145	-0.0135812	0.0023432	6.80002e-09		triglycerides || id:ieu-b-111	TRUE	reported	0.768855	33.5937	6.55594e-05
ieu-b-111	11	18301915	rs75268115	G	A	0.084699	-0.0207435	0.0035798	6.80002e-09		triglycerides || id:ieu-b-111	TRUE	reported	0.915301	33.5774	6.6717e-05
ieu-b-111	6	133797208	rs9373056	T	C	0.320263	-0.0122839	0.00212321	7.19996e-09		triglycerides || id:ieu-b-111	TRUE	reported	0.679737	33.4724	6.56977e-05
ieu-b-111	7	32262377	rs12669911	C	A	0.614026	-0.0118536	0.00205405	7.90005e-09		triglycerides || id:ieu-b-111	TRUE	reported	0.385974	33.3026	6.66002e-05
ieu-b-111	2	165467068	rs4128205	C	A	0.509173	0.0115011	0.00199472	8.10009e-09		triglycerides || id:ieu-b-111	TRUE	reported	0.490827	33.2441	6.61154e-05
ieu-b-111	5	103995368	rs325485	G	A	0.602889	-0.0117435	0.00204042	8.60003e-09		triglycerides || id:ieu-b-111	TRUE	reported	0.397111	33.125	6.6035e-05
ieu-b-111	10	134459388	rs1133400	G	A	0.219923	0.0137462	0.00239759	9.80009e-09		triglycerides || id:ieu-b-111	TRUE	reported	0.780077	32.8712	6.48341e-05
ieu-b-111	9	13723175	rs7847285	C	T	0.589213	-0.0116104	0.00202626	1e-08		triglycerides || id:ieu-b-111	TRUE	reported	0.410787	32.8325	6.52549e-05
ieu-b-111	6	97029871	rs2983896	A	G	0.21474	0.0137912	0.00242177	1.2e-08		triglycerides || id:ieu-b-111	TRUE	reported	0.78526	32.4294	6.41447e-05
ieu-b-111	10	81096071	rs7077812	C	T	0.194911	0.0142284	0.00250611	1.40001e-08		triglycerides || id:ieu-b-111	TRUE	reported	0.805089	32.2338	6.35364e-05
ieu-b-111	16	85198965	rs4471666	G	T	0.069488	-0.022461	0.00396699	1.5e-08		triglycerides || id:ieu-b-111	TRUE	reported	0.930512	32.058	6.52409e-05
ieu-b-111	17	4692559	rs2304969	T	G	0.144932	-0.0161469	0.0028501	1.5e-08		triglycerides || id:ieu-b-111	TRUE	reported	0.855068	32.0965	6.46209e-05
ieu-b-111	3	188439236	rs2137557	C	T	0.645612	0.0117624	0.00208003	1.6e-08		triglycerides || id:ieu-b-111	TRUE	reported	0.354388	31.9781	6.331e-05
ieu-b-111	7	17284989	rs10277582	T	C	0.118591	-0.0173714	0.00308015	1.7e-08		triglycerides || id:ieu-b-111	TRUE	reported	0.881409	31.8072	6.30854e-05
ieu-b-111	11	380315	rs117291242	T	C	0.036536	0.0297851	0.00528225	1.7e-08		triglycerides || id:ieu-b-111	TRUE	reported	0.963464	31.7951	6.24575e-05
ieu-b-111	11	30504660	rs499293	A	G	0.65807	-0.0117912	0.00208902	1.7e-08		triglycerides || id:ieu-b-111	TRUE	reported	0.34193	31.8589	6.25684e-05
ieu-b-111	9	123375589	rs7861679	T	C	0.696815	0.0122025	0.00216741	1.79999e-08		triglycerides || id:ieu-b-111	TRUE	reported	0.303185	31.6968	6.29148e-05
ieu-b-111	3	142110818	rs7642634	C	T	0.129958	-0.0165953	0.00295428	1.89998e-08		triglycerides || id:ieu-b-111	TRUE	reported	0.870042	31.5549	6.22793e-05
ieu-b-111	5	173324971	rs55646464	T	G	0.300087	0.0121913	0.00217016	1.89998e-08		triglycerides || id:ieu-b-111	TRUE	reported	0.699913	31.5585	6.2434e-05
ieu-b-111	15	40387971	rs11637681	G	A	0.276291	0.0125866	0.00224251	2e-08		triglycerides || id:ieu-b-111	TRUE	reported	0.723709	31.5027	6.33545e-05
ieu-b-111	20	38547459	rs6028716	A	G	0.258428	-0.0128217	0.00228302	2e-08		triglycerides || id:ieu-b-111	TRUE	reported	0.741572	31.5407	6.30107e-05
ieu-b-111	18	70517838	rs2187114	A	G	0.101024	-0.0185151	0.00330375	2.1e-08		triglycerides || id:ieu-b-111	TRUE	reported	0.898976	31.4078	6.22665e-05
ieu-b-111	19	45458212	rs117316645	A	G	0.0421	0.0277821	0.00495454	2.1e-08		triglycerides || id:ieu-b-111	TRUE	reported	0.9579	31.443	6.22533e-05
ieu-b-111	1	10796866	rs880315	C	T	0.340211	-0.011772	0.00210497	2.19999e-08		triglycerides || id:ieu-b-111	TRUE	reported	0.659789	31.2758	6.22134e-05
ieu-b-111	21	46582100	rs394872	T	C	0.536237	0.0111807	0.00200285	2.39999e-08		triglycerides || id:ieu-b-111	TRUE	reported	0.463763	31.1631	6.21757e-05
ieu-b-111	1	40435999	rs2131311	G	A	0.714636	-0.0124181	0.00222753	2.5e-08		triglycerides || id:ieu-b-111	TRUE	reported	0.285364	31.0787	6.28962e-05
ieu-b-111	4	15104476	rs4086434	C	T	0.664451	0.0117078	0.00210726	2.80001e-08		triglycerides || id:ieu-b-111	TRUE	reported	0.335549	30.8684	6.11223e-05
ieu-b-111	7	130583442	rs62473520	C	T	0.077998	-0.0211003	0.00380118	2.80001e-08		triglycerides || id:ieu-b-111	TRUE	reported	0.922002	30.8135	6.40358e-05
ieu-b-111	14	24545375	rs2070341	T	C	0.60309	0.0113012	0.00203413	2.80001e-08		triglycerides || id:ieu-b-111	TRUE	reported	0.39691	30.8668	6.11439e-05
ieu-b-111	14	52480621	rs6572807	G	A	0.267065	0.0124759	0.00224899	2.90001e-08		triglycerides || id:ieu-b-111	TRUE	reported	0.732935	30.7729	6.09335e-05
ieu-b-111	22	28807625	rs134551	T	C	0.335438	-0.0116536	0.00211111	3.40001e-08		triglycerides || id:ieu-b-111	TRUE	reported	0.664562	30.4718	6.05477e-05
ieu-b-111	10	17268839	rs3758413	C	T	0.417724	0.0111232	0.00201767	3.50002e-08		triglycerides || id:ieu-b-111	TRUE	reported	0.582276	30.392	6.01877e-05
ieu-b-111	17	73408819	rs9908820	G	A	0.728481	0.0123258	0.00223703	3.59998e-08		triglycerides || id:ieu-b-111	TRUE	reported	0.271519	30.3589	6.01006e-05
ieu-b-111	2	161340270	rs6432622	G	A	0.490264	-0.0108868	0.00198007	3.79997e-08		triglycerides || id:ieu-b-111	TRUE	reported	0.509736	30.2301	5.92387e-05
ieu-b-111	4	40428010	rs278981	C	T	0.758155	0.0125871	0.00229058	3.89996e-08		triglycerides || id:ieu-b-111	TRUE	reported	0.241845	30.1968	5.81e-05
ieu-b-111	16	921179	rs143076454	A	G	0.018647	0.0403999	0.00735364	3.89996e-08		triglycerides || id:ieu-b-111	TRUE	reported	0.981353	30.1825	5.97344e-05
ieu-b-111	12	22765676	rs7135509	C	T	0.293196	-0.0121338	0.00221197	4.09996e-08		triglycerides || id:ieu-b-111	TRUE	reported	0.706804	30.0909	6.10212e-05
ieu-b-111	3	69879670	rs6805924	T	G	0.430548	0.0109684	0.00200571	4.49997e-08		triglycerides || id:ieu-b-111	TRUE	reported	0.569452	29.9054	5.89923e-05

## Sheet: LDL-C
id.exposure	chr.exposure	pos.exposure	SNP	effect_allele.exposure	other_allele.exposure	eaf.exposure	beta.exposure	se.exposure	pval.exposure	samplesize.exposure	exposure	mr_keep.exposure	pval_origin.exposure	MAF	F_statistic_exposure	variance explained
ebi-a-GCST90018961	1	55505647	rs11591147	T	G	0.017695	-0.3485	0.0089	1e-200	343621	LDL cholesterol || id:ebi-a-GCST90018961	TRUE	reported	0.982305	1533.29	0.00422214
ebi-a-GCST90018961	1	109817590	rs12740374	T	G	0.195295	-0.1173	0.0027	1e-200	343621	LDL cholesterol || id:ebi-a-GCST90018961	TRUE	reported	0.804705	1887.42	0.00432468
ebi-a-GCST90018961	19	11197261	rs12151108	A	G	0.11874	-0.1777	0.0036	1e-200	343621	LDL cholesterol || id:ebi-a-GCST90018961	TRUE	reported	0.88126	2436.52	0.00660855
ebi-a-GCST90018961	19	45412079	rs7412	T	C	0.073115	-0.477	0.004	1e-200	343621	LDL cholesterol || id:ebi-a-GCST90018961	TRUE	reported	0.926885	14220.6	0.0308389
ebi-a-GCST90018961	2	21263900	rs1367117	A	G	0.293098	0.0803	0.0024	1e-200	343621	LDL cholesterol || id:ebi-a-GCST90018961	TRUE	reported	0.706902	1119.46	0.00267198
ebi-a-GCST90018961	5	74656539	rs12916	C	T	0.422078	0.0602	0.0021	5.45758e-173	343621	LDL cholesterol || id:ebi-a-GCST90018961	TRUE	reported	0.577922	821.778	0.00176801
ebi-a-GCST90018961	19	45412955	rs1081105	C	A	0.027878	0.1736	0.0072	3.79315e-130	343621	LDL cholesterol || id:ebi-a-GCST90018961	TRUE	reported	0.972122	581.346	0.00163347
ebi-a-GCST90018961	19	19393890	rs200210321	AG	A	0.074006	-0.1077	0.0045	5.5335e-126	343621	LDL cholesterol || id:ebi-a-GCST90018961	TRUE	reported	0.925994	572.804	0.00158978
ebi-a-GCST90018961	19	45337918	rs147711004	A	G	0.037007	0.1486	0.0064	3.62243e-120	343621	LDL cholesterol || id:ebi-a-GCST90018961	TRUE	reported	0.962993	539.11	0.00157389
ebi-a-GCST90018961	2	44069772	rs75331444	A	G	0.0549581	-0.0978	0.0047	8.95983e-96	343621	LDL cholesterol || id:ebi-a-GCST90018961	TRUE	reported	0.945042	432.994	0.000993552
ebi-a-GCST90018961	19	45041317	rs144439590	T	C	0.030396	-0.1448	0.007	1.10994e-94	343621	LDL cholesterol || id:ebi-a-GCST90018961	TRUE	reported	0.969604	427.899	0.00123588
ebi-a-GCST90018961	1	55521313	rs472495	T	G	0.671914	0.0438	0.0023	2.55623e-83	343621	LDL cholesterol || id:ebi-a-GCST90018961	TRUE	reported	0.328086	362.654	0.000845823
ebi-a-GCST90018961	6	160985526	rs118039278	A	G	0.080598	0.0819	0.0043	1.89017e-79	343621	LDL cholesterol || id:ebi-a-GCST90018961	TRUE	reported	0.919402	362.77	0.000994094
ebi-a-GCST90018961	5	74472939	rs7707394	A	G	0.378962	0.0377	0.0022	3.36279e-66	343621	LDL cholesterol || id:ebi-a-GCST90018961	TRUE	reported	0.621038	293.655	0.000669001
ebi-a-GCST90018961	17	67081278	rs77542162	G	A	0.022999	0.1306	0.0079	4.53942e-62	343621	LDL cholesterol || id:ebi-a-GCST90018961	TRUE	reported	0.977001	273.295	0.000766514
ebi-a-GCST90018961	1	234848609	rs486142	A	G	0.551587	0.0353	0.0022	5.69771e-60	343621	LDL cholesterol || id:ebi-a-GCST90018961	TRUE	reported	0.448413	257.457	0.000616413
ebi-a-GCST90018961	19	11147526	rs73013176	C	T	0.011618	-0.1811	0.0112	2.95869e-59	343621	LDL cholesterol || id:ebi-a-GCST90018961	TRUE	reported	0.988382	261.457	0.000753222
ebi-a-GCST90018961	19	11248104	rs147540853	A	G	0.0646255	-0.071	0.0044	7.45075e-58	343621	LDL cholesterol || id:ebi-a-GCST90018961	TRUE	reported	0.935374	260.382	0.000609447
ebi-a-GCST90018961	5	156396003	rs12657266	T	C	0.669498	0.0345	0.0023	1.43087e-51	343621	LDL cholesterol || id:ebi-a-GCST90018961	TRUE	reported	0.330502	225	0.000526734
ebi-a-GCST90018961	11	61575158	rs174553	G	A	0.35307	-0.0306	0.0022	2.16521e-43	343621	LDL cholesterol || id:ebi-a-GCST90018961	TRUE	reported	0.64693	193.463	0.000427751
ebi-a-GCST90018961	16	56990716	rs247617	A	C	0.304813	-0.0312	0.0023	1.74904e-41	343621	LDL cholesterol || id:ebi-a-GCST90018961	TRUE	reported	0.695187	184.015	0.000412548
ebi-a-GCST90018961	2	44097360	rs35206901	G	A	0.18214	-0.0384	0.003	2.54683e-36	343621	LDL cholesterol || id:ebi-a-GCST90018961	TRUE	reported	0.81786	163.84	0.000439316
ebi-a-GCST90018961	6	26072992	rs144861591	T	C	0.077601	-0.0554	0.0044	7.96343e-36	343621	LDL cholesterol || id:ebi-a-GCST90018961	TRUE	reported	0.922399	158.531	0.000439375
ebi-a-GCST90018961	6	160543148	rs12208357	T	C	0.06989	0.0569	0.0046	1.12694e-34	343621	LDL cholesterol || id:ebi-a-GCST90018961	TRUE	reported	0.93011	153.006	0.000420924
ebi-a-GCST90018961	7	21597487	rs59509802	C	A	0.250739	0.028	0.0024	3.23519e-30	343621	LDL cholesterol || id:ebi-a-GCST90018961	TRUE	reported	0.749261	136.111	0.000294579
ebi-a-GCST90018961	12	111973358	rs597808	G	A	0.51664	0.0264	0.0024	5.85329e-29	343621	LDL cholesterol || id:ebi-a-GCST90018961	TRUE	reported	0.48336	121	0.000348094
ebi-a-GCST90018961	6	160710851	rs3127580	T	C	0.14134	0.0342	0.0031	6.07295e-29	343621	LDL cholesterol || id:ebi-a-GCST90018961	TRUE	reported	0.85866	121.711	0.000283902
ebi-a-GCST90018961	1	25766465	rs9438909	C	T	0.517423	0.0237	0.0021	3.43084e-28	343621	LDL cholesterol || id:ebi-a-GCST90018961	TRUE	reported	0.482577	127.367	0.000280504
ebi-a-GCST90018961	8	9183358	rs9987289	G	A	0.922522	0.0437	0.004	1.32312e-27	343621	LDL cholesterol || id:ebi-a-GCST90018961	TRUE	reported	0.077478	119.356	0.000272991
ebi-a-GCST90018961	12	121416650	rs1169288	C	A	0.344525	0.024	0.0022	1.58599e-26	343621	LDL cholesterol || id:ebi-a-GCST90018961	TRUE	reported	0.655475	119.008	0.000260153
ebi-a-GCST90018961	19	58662235	rs35081008	T	C	0.14661	-0.0349	0.0033	1.69903e-25	343621	LDL cholesterol || id:ebi-a-GCST90018961	TRUE	reported	0.85339	111.847	0.000304784
ebi-a-GCST90018961	1	220970028	rs2642438	G	A	0.722664	0.0248	0.0024	1.72703e-25	343621	LDL cholesterol || id:ebi-a-GCST90018961	TRUE	reported	0.277336	106.778	0.000246534
ebi-a-GCST90018961	2	27811722	rs12478841	G	A	0.30976	0.0234	0.0024	4.9705e-23	343621	LDL cholesterol || id:ebi-a-GCST90018961	TRUE	reported	0.69024	95.0625	0.000234146
ebi-a-GCST90018961	20	43042364	rs1800961	T	C	0.0277047	-0.0634	0.0065	1.57109e-22	343621	LDL cholesterol || id:ebi-a-GCST90018961	TRUE	reported	0.972295	95.1375	0.000216551
ebi-a-GCST90018961	20	17844684	rs2618566	T	G	0.664948	-0.0219	0.0023	2.48485e-22	343621	LDL cholesterol || id:ebi-a-GCST90018961	TRUE	reported	0.335052	90.6635	0.000213707
ebi-a-GCST90018961	8	116658583	rs2737245	T	G	0.279346	-0.0229	0.0024	3.35738e-22	343621	LDL cholesterol || id:ebi-a-GCST90018961	TRUE	reported	0.720654	91.0434	0.00021114
ebi-a-GCST90018961	2	121306440	rs17050272	A	G	0.422406	-0.0207	0.0021	3.89583e-22	343621	LDL cholesterol || id:ebi-a-GCST90018961	TRUE	reported	0.577594	97.1633	0.000209085
ebi-a-GCST90018961	17	7080316	rs55714927	T	C	0.208986	-0.0258	0.0027	4.96364e-22	343621	LDL cholesterol || id:ebi-a-GCST90018961	TRUE	reported	0.791014	91.3086	0.000220075
ebi-a-GCST90018961	17	64210580	rs1801689	C	A	0.02989	0.0649	0.0069	5.64547e-21	343621	LDL cholesterol || id:ebi-a-GCST90018961	TRUE	reported	0.97011	88.469	0.000244268
ebi-a-GCST90018961	13	114547372	rs6602911	T	C	0.372219	0.0203	0.0022	2.52872e-20	343621	LDL cholesterol || id:ebi-a-GCST90018961	TRUE	reported	0.627781	85.1426	0.000192588
ebi-a-GCST90018961	6	16134247	rs6920309	T	C	0.544528	-0.0215	0.0023	4.27957e-20	343621	LDL cholesterol || id:ebi-a-GCST90018961	TRUE	reported	0.455472	87.3819	0.000229292
ebi-a-GCST90018961	9	22081850	rs6475606	T	C	0.516129	-0.0195	0.0021	1.02802e-19	343621	LDL cholesterol || id:ebi-a-GCST90018961	TRUE	reported	0.483871	86.2245	0.000189927
ebi-a-GCST90018961	2	118845121	rs150474434	A	G	0.0842158	-0.0355	0.0039	1.38995e-19	343621	LDL cholesterol || id:ebi-a-GCST90018961	TRUE	reported	0.915784	82.8567	0.00019439
ebi-a-GCST90018961	2	63248968	rs2710644	C	A	0.712328	0.0212	0.0023	1.44911e-19	343621	LDL cholesterol || id:ebi-a-GCST90018961	TRUE	reported	0.287672	84.9603	0.000184196
ebi-a-GCST90018961	4	69373407	rs9884390	C	T	0.2365	0.0252	0.0028	2.79705e-19	343621	LDL cholesterol || id:ebi-a-GCST90018961	TRUE	reported	0.7635	81	0.000229335
ebi-a-GCST90018961	9	107661742	rs2740488	C	A	0.267264	-0.0213	0.0024	4.43813e-19	343621	LDL cholesterol || id:ebi-a-GCST90018961	TRUE	reported	0.732736	78.7656	0.000177696
ebi-a-GCST90018961	5	122917860	rs7709540	C	T	0.505923	0.0187	0.0021	2.94307e-18	343621	LDL cholesterol || id:ebi-a-GCST90018961	TRUE	reported	0.494077	79.2948	0.00017482
ebi-a-GCST90018961	5	52095024	rs116734477	T	C	0.0342512	-0.0514	0.0059	3.79228e-18	343621	LDL cholesterol || id:ebi-a-GCST90018961	TRUE	reported	0.965749	75.8966	0.000174782
ebi-a-GCST90018961	10	94839642	rs2068888	A	G	0.478596	-0.0185	0.0021	3.95276e-18	343621	LDL cholesterol || id:ebi-a-GCST90018961	TRUE	reported	0.521404	77.6077	0.000170811
ebi-a-GCST90018961	8	55451193	rs28615248	C	T	0.198538	0.023	0.0027	5.36414e-18	343621	LDL cholesterol || id:ebi-a-GCST90018961	TRUE	reported	0.801462	72.5652	0.00016835
ebi-a-GCST90018961	10	113950418	rs7096937	C	T	0.738893	-0.021	0.0024	5.86543e-18	343621	LDL cholesterol || id:ebi-a-GCST90018961	TRUE	reported	0.261107	76.5625	0.000170164
ebi-a-GCST90018961	3	32541553	rs17029617	A	G	0.0792367	-0.0339	0.0039	9.12011e-18	343621	LDL cholesterol || id:ebi-a-GCST90018961	TRUE	reported	0.920763	75.5562	0.000167689
ebi-a-GCST90018961	7	25992323	rs10642257	AAGGCC	A	0.134779	0.027	0.0032	2.70396e-17	343621	LDL cholesterol || id:ebi-a-GCST90018961	TRUE	reported	0.865221	71.1914	0.000170023
ebi-a-GCST90018961	19	45617263	rs62118464	A	G	0.1183	0.0316	0.0037	2.78292e-17	343621	LDL cholesterol || id:ebi-a-GCST90018961	TRUE	reported	0.8817	72.9408	0.00020831
ebi-a-GCST90018961	16	71635836	rs11641811	A	C	0.550418	0.0181	0.0021	2.92685e-17	343621	LDL cholesterol || id:ebi-a-GCST90018961	TRUE	reported	0.449582	74.288	0.000162139
ebi-a-GCST90018961	17	26694861	rs704	A	G	0.526307	0.0182	0.0022	5.28689e-17	343621	LDL cholesterol || id:ebi-a-GCST90018961	TRUE	reported	0.473693	68.438	0.000165162
ebi-a-GCST90018961	2	203527979	rs7569317	C	T	0.570578	0.0178	0.0022	1.86681e-16	343621	LDL cholesterol || id:ebi-a-GCST90018961	TRUE	reported	0.429422	65.4628	0.000155263
ebi-a-GCST90018961	2	20371301	rs907867	G	T	0.441663	-0.0173	0.0021	6.68036e-16	343621	LDL cholesterol || id:ebi-a-GCST90018961	TRUE	reported	0.558337	67.8662	0.000147608
ebi-a-GCST90018961	20	34147630	rs1010759	A	G	0.132982	-0.025	0.0031	1.166e-15	343621	LDL cholesterol || id:ebi-a-GCST90018961	TRUE	reported	0.867018	65.0364	0.000144122
ebi-a-GCST90018961	14	24871926	rs11621792	T	C	0.384348	0.0185	0.0023	1.66917e-15	343621	LDL cholesterol || id:ebi-a-GCST90018961	TRUE	reported	0.615652	64.6975	0.00016197
ebi-a-GCST90018961	11	5701074	rs11601507	A	C	0.0658792	0.0335	0.0042	1.9081e-15	343621	LDL cholesterol || id:ebi-a-GCST90018961	TRUE	reported	0.934121	63.6196	0.000138125
ebi-a-GCST90018961	4	81167309	rs11099097	T	C	0.2976	-0.0183	0.0023	3.54405e-15	343621	LDL cholesterol || id:ebi-a-GCST90018961	TRUE	reported	0.7024	63.3062	0.000140007
ebi-a-GCST90018961	6	116325142	rs3756772	T	C	0.453235	0.017	0.0022	7.18125e-15	343621	LDL cholesterol || id:ebi-a-GCST90018961	TRUE	reported	0.546765	59.7107	0.000143236
ebi-a-GCST90018961	3	12239931	rs13098031	T	G	0.223159	-0.0204	0.0026	1.36395e-14	343621	LDL cholesterol || id:ebi-a-GCST90018961	TRUE	reported	0.776841	61.5621	0.00014429
ebi-a-GCST90018961	10	74692646	rs41280378	G	T	0.0794561	-0.0315	0.0041	1.60916e-14	343621	LDL cholesterol || id:ebi-a-GCST90018961	TRUE	reported	0.920544	59.0274	0.000145152
ebi-a-GCST90018961	10	124686656	rs10794579	C	T	0.572598	0.0162	0.0021	3.6509e-14	343621	LDL cholesterol || id:ebi-a-GCST90018961	TRUE	reported	0.427402	59.5102	0.000128454
ebi-a-GCST90018961	16	83980965	rs11149612	T	C	0.511526	-0.0166	0.0022	4.33012e-14	343621	LDL cholesterol || id:ebi-a-GCST90018961	TRUE	reported	0.488474	56.9339	0.000137707
ebi-a-GCST90018961	16	11706100	rs12445804	A	G	0.134185	0.0249	0.0033	9.26616e-14	343621	LDL cholesterol || id:ebi-a-GCST90018961	TRUE	reported	0.865815	56.9339	0.000144065
ebi-a-GCST90018961	12	50650057	rs2160994	C	T	0.703602	0.018	0.0024	1.36113e-13	343621	LDL cholesterol || id:ebi-a-GCST90018961	TRUE	reported	0.296398	56.25	0.000135138
ebi-a-GCST90018961	1	27180088	rs75460349	C	A	0.02368	0.058	0.0079	1.58198e-13	343621	LDL cholesterol || id:ebi-a-GCST90018961	TRUE	reported	0.97632	53.9016	0.000155546
ebi-a-GCST90018961	9	2640759	rs3780181	G	A	0.0711848	-0.0298	0.0041	4.66659e-13	343621	LDL cholesterol || id:ebi-a-GCST90018961	TRUE	reported	0.928815	52.8281	0.00011743
ebi-a-GCST90018961	7	100216773	rs10953298	T	C	0.211829	-0.0188	0.0026	9.57194e-13	343621	LDL cholesterol || id:ebi-a-GCST90018961	TRUE	reported	0.788171	52.284	0.000118019
ebi-a-GCST90018961	3	132217703	rs113177823	A	G	0.054411	-0.037	0.0053	1.98107e-12	343621	LDL cholesterol || id:ebi-a-GCST90018961	TRUE	reported	0.945589	48.7362	0.000140871
ebi-a-GCST90018961	9	136118180	rs9411465	A	G	0.0568478	0.0346	0.0049	2.65094e-12	343621	LDL cholesterol || id:ebi-a-GCST90018961	TRUE	reported	0.943152	49.8609	0.000128374
ebi-a-GCST90018961	18	47109955	rs77960347	G	A	0.013481	0.0711	0.0102	2.98676e-12	343621	LDL cholesterol || id:ebi-a-GCST90018961	TRUE	reported	0.986519	48.5891	0.000134461
ebi-a-GCST90018961	2	21376056	rs60403956	G	A	0.0258363	-0.0492	0.0071	4.37019e-12	343621	LDL cholesterol || id:ebi-a-GCST90018961	TRUE	reported	0.974164	48.019	0.000121849
ebi-a-GCST90018961	3	119813282	rs334558	G	A	0.390574	0.0155	0.0022	4.62381e-12	343621	LDL cholesterol || id:ebi-a-GCST90018961	TRUE	reported	0.609426	49.6384	0.000114371
ebi-a-GCST90018961	15	58680638	rs2414577	C	T	0.471684	0.0158	0.0023	5.77431e-12	343621	LDL cholesterol || id:ebi-a-GCST90018961	TRUE	reported	0.528316	47.1909	0.00012442
ebi-a-GCST90018961	9	107586753	rs2066714	C	T	0.215692	0.0197	0.0029	7.96159e-12	343621	LDL cholesterol || id:ebi-a-GCST90018961	TRUE	reported	0.784308	46.1463	0.000131306
ebi-a-GCST90018961	8	145031968	rs55831924	T	C	0.325122	0.0157	0.0023	1.13292e-11	343621	LDL cholesterol || id:ebi-a-GCST90018961	TRUE	reported	0.674878	46.5955	0.000108169
ebi-a-GCST90018961	2	109080914	rs7601939	T	G	0.177395	0.0188	0.0028	1.77092e-11	343621	LDL cholesterol || id:ebi-a-GCST90018961	TRUE	reported	0.822605	45.0816	0.000103152
ebi-a-GCST90018961	22	35678256	rs2179050	G	A	0.670992	-0.0152	0.0023	2.57513e-11	343621	LDL cholesterol || id:ebi-a-GCST90018961	TRUE	reported	0.329008	43.6749	0.00010201
ebi-a-GCST90018961	2	135638044	rs12473839	T	C	0.405914	0.0147	0.0022	2.70271e-11	343621	LDL cholesterol || id:ebi-a-GCST90018961	TRUE	reported	0.594086	44.6467	0.000104219
ebi-a-GCST90018961	6	30597083	rs56248798	T	C	0.0342314	0.0396	0.006	3.56615e-11	343621	LDL cholesterol || id:ebi-a-GCST90018961	TRUE	reported	0.965769	43.56	0.000103686
ebi-a-GCST90018961	8	29024943	rs117139027	A	G	0.017217	-0.0598	0.009	3.64922e-11	343621	LDL cholesterol || id:ebi-a-GCST90018961	TRUE	reported	0.982783	44.1486	0.000121017
ebi-a-GCST90018961	6	100620931	rs17185536	T	C	0.24437	-0.0176	0.0027	1.54999e-10	343621	LDL cholesterol || id:ebi-a-GCST90018961	TRUE	reported	0.75563	42.4911	0.000114396
ebi-a-GCST90018961	4	100262242	rs141973904	T	C	0.0099944	-0.0758	0.0119	1.97401e-10	343621	LDL cholesterol || id:ebi-a-GCST90018961	TRUE	reported	0.990006	40.5737	0.000113701
ebi-a-GCST90018961	3	122127592	rs4678192	G	A	0.408824	0.0137	0.0022	2.28802e-10	343621	LDL cholesterol || id:ebi-a-GCST90018961	TRUE	reported	0.591176	38.7789	9.07244e-05
ebi-a-GCST90018961	10	71093392	rs16926246	T	C	0.13069	-0.0221	0.0035	2.32402e-10	343621	LDL cholesterol || id:ebi-a-GCST90018961	TRUE	reported	0.86931	39.8702	0.000110977
ebi-a-GCST90018961	2	158464849	rs10201242	A	G	0.0995461	-0.0226	0.0036	2.41602e-10	343621	LDL cholesterol || id:ebi-a-GCST90018961	TRUE	reported	0.900454	39.4105	9.15657e-05
ebi-a-GCST90018961	1	235110095	rs7551451	G	A	0.202243	-0.0167	0.0026	2.67997e-10	343621	LDL cholesterol || id:ebi-a-GCST90018961	TRUE	reported	0.797757	41.2559	8.99927e-05
ebi-a-GCST90018961	3	142648844	rs11709868	T	G	0.254386	-0.0159	0.0025	3.19102e-10	343621	LDL cholesterol || id:ebi-a-GCST90018961	TRUE	reported	0.745614	40.4496	9.59028e-05
ebi-a-GCST90018961	5	131792402	rs2706383	A	G	0.217042	-0.0162	0.0026	3.53997e-10	343621	LDL cholesterol || id:ebi-a-GCST90018961	TRUE	reported	0.782958	38.8225	8.91954e-05
ebi-a-GCST90018961	2	3634753	rs4850047	C	T	0.766858	-0.0183	0.0029	3.73302e-10	343621	LDL cholesterol || id:ebi-a-GCST90018961	TRUE	reported	0.233142	39.8205	0.000119748
ebi-a-GCST90018961	9	139320069	rs10448340	G	T	0.303177	-0.0145	0.0023	3.92302e-10	343621	LDL cholesterol || id:ebi-a-GCST90018961	TRUE	reported	0.696823	39.7448	8.88351e-05
ebi-a-GCST90018961	1	234734956	rs10910476	T	C	0.504714	0.0136	0.0022	6.04102e-10	343621	LDL cholesterol || id:ebi-a-GCST90018961	TRUE	reported	0.495286	38.2149	9.24718e-05
ebi-a-GCST90018961	12	9076507	rs11048036	G	A	0.22783	0.0172	0.0028	8.67701e-10	343621	LDL cholesterol || id:ebi-a-GCST90018961	TRUE	reported	0.77217	37.7347	0.00010409
ebi-a-GCST90018961	14	70813311	rs12588332	C	T	0.862085	0.0189	0.0031	9.76405e-10	343621	LDL cholesterol || id:ebi-a-GCST90018961	TRUE	reported	0.137915	37.1707	8.49406e-05
ebi-a-GCST90018961	6	160578069	rs146534110	T	G	0.013381	0.0627	0.0103	9.93208e-10	343621	LDL cholesterol || id:ebi-a-GCST90018961	TRUE	reported	0.986619	37.0562	0.000103801
ebi-a-GCST90018961	1	109696333	rs542049	C	T	0.28298	-0.0149	0.0024	1.017e-09	343621	LDL cholesterol || id:ebi-a-GCST90018961	TRUE	reported	0.71702	38.5434	9.00927e-05
ebi-a-GCST90018961	8	74894748	rs2291217	G	A	0.293908	-0.0143	0.0023	1.11099e-09	343621	LDL cholesterol || id:ebi-a-GCST90018961	TRUE	reported	0.706092	38.656	8.4874e-05
ebi-a-GCST90018961	6	135411228	rs9376090	C	T	0.274107	-0.0144	0.0024	1.21501e-09	343621	LDL cholesterol || id:ebi-a-GCST90018961	TRUE	reported	0.725893	36	8.25178e-05
ebi-a-GCST90018961	7	97876704	rs58699591	T	C	0.185405	-0.0164	0.0027	2.146e-09	343621	LDL cholesterol || id:ebi-a-GCST90018961	TRUE	reported	0.814595	36.8944	8.12421e-05
ebi-a-GCST90018961	14	94768196	rs145730801	C	T	0.045445	0.0344	0.0058	2.37099e-09	343621	LDL cholesterol || id:ebi-a-GCST90018961	TRUE	reported	0.954555	35.1772	0.000102668
ebi-a-GCST90018961	5	71849807	rs71628040	C	T	0.055714	-0.0306	0.0051	2.613e-09	343621	LDL cholesterol || id:ebi-a-GCST90018961	TRUE	reported	0.944286	36	9.85237e-05
ebi-a-GCST90018961	12	40533337	rs2253736	A	C	0.877128	-0.0197	0.0033	2.65302e-09	343621	LDL cholesterol || id:ebi-a-GCST90018961	TRUE	reported	0.122872	35.6373	8.36524e-05
ebi-a-GCST90018961	6	42917017	rs4714638	G	A	0.475973	-0.013	0.0022	3.19396e-09	343621	LDL cholesterol || id:ebi-a-GCST90018961	TRUE	reported	0.524027	34.9174	8.43049e-05
ebi-a-GCST90018961	9	107647019	rs11789603	T	C	0.0993505	0.021	0.0036	3.67502e-09	343621	LDL cholesterol || id:ebi-a-GCST90018961	TRUE	reported	0.900649	34.0278	7.89213e-05
ebi-a-GCST90018961	19	45724044	rs73034893	T	C	0.069378	0.0273	0.0047	5.465e-09	343621	LDL cholesterol || id:ebi-a-GCST90018961	TRUE	reported	0.930622	33.7388	9.62388e-05
ebi-a-GCST90018961	7	36171953	rs12533280	T	C	0.199288	0.0154	0.0026	5.61694e-09	343621	LDL cholesterol || id:ebi-a-GCST90018961	TRUE	reported	0.800712	35.0828	7.56883e-05
ebi-a-GCST90018961	19	11299956	rs67431680	G	A	0.34841	0.013	0.0022	6.02407e-09	343621	LDL cholesterol || id:ebi-a-GCST90018961	TRUE	reported	0.65159	34.9174	7.67329e-05
ebi-a-GCST90018961	10	52373245	rs80276949	A	G	0.0231	0.0456	0.0079	6.17604e-09	343621	LDL cholesterol || id:ebi-a-GCST90018961	TRUE	reported	0.9769	33.3177	9.38473e-05
ebi-a-GCST90018961	18	47167214	rs4939883	C	T	0.814357	0.0157	0.0027	6.90494e-09	343621	LDL cholesterol || id:ebi-a-GCST90018961	TRUE	reported	0.185643	33.8121	7.45286e-05
ebi-a-GCST90018961	17	7571080	rs9894946	G	A	0.866163	-0.0185	0.0032	9.63097e-09	343621	LDL cholesterol || id:ebi-a-GCST90018961	TRUE	reported	0.133837	33.4229	7.93504e-05
ebi-a-GCST90018961	20	12958687	rs438568	G	A	0.603983	0.0124	0.0022	1.011e-08	343621	LDL cholesterol || id:ebi-a-GCST90018961	TRUE	reported	0.396017	31.7686	7.3555e-05
ebi-a-GCST90018961	3	69810294	rs55921103	T	G	0.631735	0.0129	0.0023	1.01899e-08	343621	LDL cholesterol || id:ebi-a-GCST90018961	TRUE	reported	0.368265	31.4575	7.74292e-05
ebi-a-GCST90018961	11	65405600	rs2306363	T	G	0.218533	0.0146	0.0026	1.087e-08	343621	LDL cholesterol || id:ebi-a-GCST90018961	TRUE	reported	0.781467	31.5325	7.28054e-05
ebi-a-GCST90018961	7	6440437	rs836550	G	A	0.4079	0.0137	0.0024	1.104e-08	343621	LDL cholesterol || id:ebi-a-GCST90018961	TRUE	reported	0.5921	32.5851	9.06609e-05
ebi-a-GCST90018961	2	234679549	rs35203651	C	T	0.113737	0.0191	0.0033	1.10999e-08	343621	LDL cholesterol || id:ebi-a-GCST90018961	TRUE	reported	0.886263	33.4995	7.35463e-05
ebi-a-GCST90018961	7	75614777	rs2302429	A	G	0.207213	0.0149	0.0026	1.153e-08	343621	LDL cholesterol || id:ebi-a-GCST90018961	TRUE	reported	0.792787	32.8417	7.29417e-05
ebi-a-GCST90018961	7	87110640	rs45537841	T	C	0.196399	-0.0152	0.0027	1.27201e-08	343621	LDL cholesterol || id:ebi-a-GCST90018961	TRUE	reported	0.803601	31.6927	7.29284e-05
ebi-a-GCST90018961	9	78213768	rs998974	C	T	0.370425	0.0127	0.0022	1.28801e-08	343621	LDL cholesterol || id:ebi-a-GCST90018961	TRUE	reported	0.629575	33.3244	7.5229e-05
ebi-a-GCST90018961	20	39624134	rs60073330	G	A	0.292343	0.0132	0.0023	1.493e-08	343621	LDL cholesterol || id:ebi-a-GCST90018961	TRUE	reported	0.707657	32.9376	7.2093e-05
ebi-a-GCST90018961	10	118397894	rs4751996	G	A	0.4792	0.0122	0.0022	1.601e-08	343621	LDL cholesterol || id:ebi-a-GCST90018961	TRUE	reported	0.5208	30.7521	7.42912e-05
ebi-a-GCST90018961	16	72357607	rs4044515	A	G	0.0531985	-0.0282	0.005	1.60801e-08	343621	LDL cholesterol || id:ebi-a-GCST90018961	TRUE	reported	0.946801	31.8096	8.011e-05
ebi-a-GCST90018961	18	19640350	rs79120103	G	A	0.031287	-0.0379	0.0068	2.85503e-08	343621	LDL cholesterol || id:ebi-a-GCST90018961	TRUE	reported	0.968713	31.0642	8.70698e-05
ebi-a-GCST90018961	6	160424890	rs144078421	A	G	0.016487	0.0515	0.0093	2.92301e-08	343621	LDL cholesterol || id:ebi-a-GCST90018961	TRUE	reported	0.983513	30.6654	8.60134e-05
ebi-a-GCST90018961	21	40665296	rs9982111	A	G	0.554387	0.0118	0.0021	2.94002e-08	343621	LDL cholesterol || id:ebi-a-GCST90018961	TRUE	reported	0.445613	31.5737	6.87963e-05
ebi-a-GCST90018961	7	21422925	rs34927723	T	C	0.162707	-0.0159	0.0029	3.39203e-08	343621	LDL cholesterol || id:ebi-a-GCST90018961	TRUE	reported	0.837293	30.0606	6.88823e-05
ebi-a-GCST90018961	21	37553132	rs11911615	G	T	0.323036	-0.0125	0.0023	3.93904e-08	343621	LDL cholesterol || id:ebi-a-GCST90018961	TRUE	reported	0.676964	29.5369	6.83387e-05
ebi-a-GCST90018961	6	31514448	rs34568880	T	C	0.0117606	0.054	0.0099	4.30695e-08	343621	LDL cholesterol || id:ebi-a-GCST90018961	TRUE	reported	0.988239	29.7521	6.77812e-05
ebi-a-GCST90018961	15	49675702	rs12905203	G	A	0.370363	-0.0123	0.0023	4.797e-08	343621	LDL cholesterol || id:ebi-a-GCST90018961	TRUE	reported	0.629637	28.5992	7.05599e-05

## Sheet: LDL(UKBB)
id.exposure	chr.exposure	pos.exposure	SNP	effect_allele.exposure	other_allele.exposure	eaf.exposure	beta.exposure	se.exposure	pval.exposure	samplesize.exposure	exposure	mr_keep.exposure	pval_origin.exposure	MAF	F_statistic_exposure	F_statistic_exposure	variance explained
ieu-b-110	1	55505647	rs11591147	T	G	0.017468	-0.348456	0.00793088	1e-200		LDL cholesterol || id:ieu-b-110	TRUE	reported	0.982532	1930.43	1930.43	0.00416789
ieu-b-110	1	109817590	rs12740374	T	G	0.2212	-0.118727	0.00250345	1e-200		LDL cholesterol || id:ieu-b-110	TRUE	reported	0.7788	2249.16	2249.16	0.00485669
ieu-b-110	19	11197261	rs12151108	A	G	0.118695	-0.170331	0.00320455	1e-200		LDL cholesterol || id:ieu-b-110	TRUE	reported	0.881305	2825.23	2825.23	0.00606982
ieu-b-110	19	45413233	rs1065853	T	G	0.08	-0.466428	0.00381977	1e-200		LDL cholesterol || id:ieu-b-110	TRUE	reported	0.92	14910.6	14910.6	0.0320241
ieu-b-110	2	21267461	rs934197	A	G	0.33544	0.0832348	0.00220298	1e-200		LDL cholesterol || id:ieu-b-110	TRUE	reported	0.66456	1427.54	1427.54	0.00308879
ieu-b-110	5	74656539	rs12916	C	T	0.400537	0.0621175	0.00212705	1.69824e-187		LDL cholesterol || id:ieu-b-110	TRUE	reported	0.599463	852.85	852.85	0.00185295
ieu-b-110	19	45412955	rs1081105	C	A	0.027694	0.170519	0.00632309	3.49945e-160		LDL cholesterol || id:ieu-b-110	TRUE	reported	0.972306	727.255	727.255	0.0015659
ieu-b-110	2	44073881	rs6544713	C	T	0.676864	-0.0537152	0.00222274	5.00035e-129		LDL cholesterol || id:ieu-b-110	TRUE	reported	0.323136	584.006	584.006	0.00126215
ieu-b-110	19	45173951	rs28807203	C	A	0.04922	-0.114809	0.00480525	3.69828e-126		LDL cholesterol || id:ieu-b-110	TRUE	reported	0.95078	570.847	570.847	0.00123368
ieu-b-110	6	160985526	rs118039278	A	G	0.078672	0.0835056	0.00388533	1.79887e-102		LDL cholesterol || id:ieu-b-110	TRUE	reported	0.921328	461.929	461.929	0.00101087
ieu-b-110	19	11227480	rs2738447	C	A	0.592612	0.0422734	0.00211024	2.90001e-89		LDL cholesterol || id:ieu-b-110	TRUE	reported	0.407388	401.301	401.301	0.000862865
ieu-b-110	1	55521313	rs472495	T	G	0.648959	0.0425743	0.00218093	7.29962e-85		LDL cholesterol || id:ieu-b-110	TRUE	reported	0.351041	381.076	381.076	0.000825848
ieu-b-110	5	74472939	rs7707394	A	G	0.357329	0.040448	0.00217281	2.39994e-77		LDL cholesterol || id:ieu-b-110	TRUE	reported	0.642671	346.538	346.538	0.000751417
ieu-b-110	17	67081278	rs77542162	G	A	0.022495	0.128484	0.0070401	2.09991e-74		LDL cholesterol || id:ieu-b-110	TRUE	reported	0.977505	333.074	333.074	0.000725994
ieu-b-110	19	45254168	rs8103315	A	C	0.134345	0.054906	0.0031243	3.90032e-69		LDL cholesterol || id:ieu-b-110	TRUE	reported	0.865655	308.84	308.84	0.00070119
ieu-b-110	1	234853059	rs556107	T	C	0.523338	0.0351712	0.00208846	1.20005e-63		LDL cholesterol || id:ieu-b-110	TRUE	reported	0.476662	283.61	283.61	0.000617159
ieu-b-110	2	27730940	rs1260326	C	T	0.604443	-0.0347299	0.00212546	5.10035e-60		LDL cholesterol || id:ieu-b-110	TRUE	reported	0.395557	266.994	266.994	0.000576768
ieu-b-110	5	156391628	rs6874202	C	T	0.634269	0.032331	0.00216292	1.59993e-50		LDL cholesterol || id:ieu-b-110	TRUE	reported	0.365731	223.438	223.438	0.000484957
ieu-b-110	16	56991363	rs183130	T	C	0.323808	-0.0329541	0.00223034	2.09991e-49		LDL cholesterol || id:ieu-b-110	TRUE	reported	0.676192	218.312	218.312	0.000475561
ieu-b-110	6	26098474	rs79220007	C	T	0.076135	-0.057338	0.00392142	1.99986e-48		LDL cholesterol || id:ieu-b-110	TRUE	reported	0.923865	213.795	213.795	0.000462496
ieu-b-110	11	61588305	rs174564	G	A	0.348557	-0.0318977	0.0021896	4.49987e-48		LDL cholesterol || id:ieu-b-110	TRUE	reported	0.651443	212.221	212.221	0.000462061
ieu-b-110	6	160543148	rs12208357	T	C	0.070102	0.0569843	0.00409617	5.40008e-44		LDL cholesterol || id:ieu-b-110	TRUE	reported	0.929898	193.533	193.533	0.000423356
ieu-b-110	7	44582331	rs2073547	G	A	0.184007	0.0355498	0.00267287	2.29985e-40		LDL cholesterol || id:ieu-b-110	TRUE	reported	0.815993	176.896	176.896	0.000379512
ieu-b-110	11	126244955	rs4307732	A	G	0.105876	0.0448315	0.0033985	9.79941e-40		LDL cholesterol || id:ieu-b-110	TRUE	reported	0.894124	174.017	174.017	0.000380533
ieu-b-110	2	44080324	rs6709904	G	A	0.112585	-0.043441	0.00329601	1.10002e-39		LDL cholesterol || id:ieu-b-110	TRUE	reported	0.887415	173.709	173.709	0.000377083
ieu-b-110	12	111973358	rs597808	G	A	0.515915	0.0271066	0.00209151	2.09991e-38		LDL cholesterol || id:ieu-b-110	TRUE	reported	0.484085	167.969	167.969	0.000367012
ieu-b-110	17	45664861	rs2611867	G	A	0.513941	-0.0265838	0.00209023	4.70002e-37		LDL cholesterol || id:ieu-b-110	TRUE	reported	0.486059	161.751	161.751	0.000353075
ieu-b-110	8	9183358	rs9987289	G	A	0.908808	0.0453824	0.00362169	5.10035e-36		LDL cholesterol || id:ieu-b-110	TRUE	reported	0.091192	157.019	157.019	0.000341377
ieu-b-110	6	160710851	rs3127580	T	C	0.155131	0.0357031	0.00287572	2.19989e-35		LDL cholesterol || id:ieu-b-110	TRUE	reported	0.844869	154.141	154.141	0.000334141
ieu-b-110	19	45215081	rs111278137	A	G	0.021552	-0.0841548	0.00737655	3.80014e-30		LDL cholesterol || id:ieu-b-110	TRUE	reported	0.978448	130.152	130.152	0.000298685
ieu-b-110	1	62958658	rs1183851	C	T	0.395544	0.024377	0.00213943	4.49987e-30		LDL cholesterol || id:ieu-b-110	TRUE	reported	0.604456	129.827	129.827	0.000284152
ieu-b-110	20	17844684	rs2618566	T	G	0.659861	-0.0249198	0.00219993	9.60064e-30		LDL cholesterol || id:ieu-b-110	TRUE	reported	0.340139	128.313	128.313	0.000278758
ieu-b-110	1	220970028	rs2642438	G	A	0.702657	0.0253218	0.00227308	8.00018e-29		LDL cholesterol || id:ieu-b-110	TRUE	reported	0.297343	124.097	124.097	0.000267929
ieu-b-110	19	58662235	rs35081008	T	C	0.14811	-0.0319102	0.00292901	1.20005e-27		LDL cholesterol || id:ieu-b-110	TRUE	reported	0.85189	118.691	118.691	0.000256955
ieu-b-110	12	121426594	rs1169294	A	G	0.310089	0.0245043	0.00225844	1.99986e-27		LDL cholesterol || id:ieu-b-110	TRUE	reported	0.689911	117.725	117.725	0.000256918
ieu-b-110	6	160922870	rs117733303	G	A	0.018422	0.0838178	0.00773844	2.39994e-27		LDL cholesterol || id:ieu-b-110	TRUE	reported	0.981578	117.318	117.318	0.000254076
ieu-b-110	9	107661742	rs2740488	C	A	0.265466	-0.0252452	0.00236503	1.29987e-26		LDL cholesterol || id:ieu-b-110	TRUE	reported	0.734534	113.942	113.942	0.000248547
ieu-b-110	6	16126934	rs7746081	A	G	0.304113	-0.0234725	0.00226701	4.00037e-25		LDL cholesterol || id:ieu-b-110	TRUE	reported	0.695887	107.204	107.204	0.000233197
ieu-b-110	16	72217113	rs7202323	G	T	0.229741	-0.0255365	0.00247732	6.4998e-25		LDL cholesterol || id:ieu-b-110	TRUE	reported	0.770259	106.257	106.257	0.000230796
ieu-b-110	17	64210580	rs1801689	C	A	0.030551	0.061862	0.00605788	1.80011e-24		LDL cholesterol || id:ieu-b-110	TRUE	reported	0.969449	104.281	104.281	0.000226688
ieu-b-110	4	69373407	rs9884390	C	T	0.234121	0.0251489	0.00249163	5.90065e-24		LDL cholesterol || id:ieu-b-110	TRUE	reported	0.765879	101.876	101.876	0.000226813
ieu-b-110	2	118845121	rs150474434	A	G	0.101353	-0.0347623	0.00347063	1.29987e-23		LDL cholesterol || id:ieu-b-110	TRUE	reported	0.898647	100.323	100.323	0.000220127
ieu-b-110	17	7080316	rs55714927	T	C	0.190364	-0.0264314	0.00265551	2.39994e-23		LDL cholesterol || id:ieu-b-110	TRUE	reported	0.809636	99.0705	99.0705	0.00021535
ieu-b-110	2	169830328	rs2287622	G	A	0.602794	-0.0211572	0.00212931	2.90001e-23		LDL cholesterol || id:ieu-b-110	TRUE	reported	0.397206	98.7276	98.7276	0.000214354
ieu-b-110	9	22081850	rs6475606	T	C	0.48447	-0.0202689	0.00208367	2.29985e-22		LDL cholesterol || id:ieu-b-110	TRUE	reported	0.51553	94.6243	94.6243	0.000205216
ieu-b-110	2	121306440	rs17050272	A	G	0.409275	-0.0205597	0.00211549	2.49977e-22		LDL cholesterol || id:ieu-b-110	TRUE	reported	0.590725	94.4521	94.4521	0.000204392
ieu-b-110	13	114546549	rs6602912	G	T	0.284854	0.0221997	0.00231001	7.19946e-22		LDL cholesterol || id:ieu-b-110	TRUE	reported	0.715146	92.3563	92.3563	0.00020079
ieu-b-110	10	94839642	rs2068888	A	G	0.450695	-0.0192081	0.00209421	4.60045e-20		LDL cholesterol || id:ieu-b-110	TRUE	reported	0.549305	84.1256	84.1256	0.000182682
ieu-b-110	19	45820144	rs17875609	T	C	0.02411	-0.0634355	0.00697803	9.79941e-20		LDL cholesterol || id:ieu-b-110	TRUE	reported	0.97589	82.6417	82.6417	0.000189362
ieu-b-110	14	24871926	rs11621792	T	C	0.452867	0.0191489	0.00211033	1.10002e-19		LDL cholesterol || id:ieu-b-110	TRUE	reported	0.547133	82.3355	82.3355	0.000181711
ieu-b-110	6	32585967	rs3104412	G	A	0.451531	-0.0189061	0.00209423	1.80011e-19		LDL cholesterol || id:ieu-b-110	TRUE	reported	0.548469	81.4995	81.4995	0.000177041
ieu-b-110	5	52095024	rs116734477	T	C	0.040837	-0.0473368	0.0052819	3.19963e-19		LDL cholesterol || id:ieu-b-110	TRUE	reported	0.959163	80.3188	80.3188	0.000175539
ieu-b-110	5	122848876	rs7734476	A	G	0.550077	0.0187595	0.00209401	3.29989e-19		LDL cholesterol || id:ieu-b-110	TRUE	reported	0.449923	80.2574	80.2574	0.000174194
ieu-b-110	3	132217703	rs113177823	A	G	0.054136	-0.0411737	0.00466039	1e-18		LDL cholesterol || id:ieu-b-110	TRUE	reported	0.945864	78.054	78.054	0.000173614
ieu-b-110	3	32535382	rs9834932	G	A	0.08883	-0.0322172	0.00366408	1.50003e-18		LDL cholesterol || id:ieu-b-110	TRUE	reported	0.91117	77.3118	77.3118	0.000168021
ieu-b-110	3	12327431	rs13076933	G	T	0.259454	-0.020994	0.00239027	1.59993e-18		LDL cholesterol || id:ieu-b-110	TRUE	reported	0.740546	77.143	77.143	0.000169369
ieu-b-110	8	116667634	rs2737265	G	A	0.28046	-0.0202743	0.002322	2.49977e-18		LDL cholesterol || id:ieu-b-110	TRUE	reported	0.71954	76.2373	76.2373	0.0001659
ieu-b-110	2	203527979	rs7569317	C	T	0.530638	0.017881	0.00208232	8.9002e-18		LDL cholesterol || id:ieu-b-110	TRUE	reported	0.469362	73.7375	73.7375	0.000159265
ieu-b-110	6	116316882	rs3822855	T	G	0.40166	0.0178418	0.00212447	4.49987e-17		LDL cholesterol || id:ieu-b-110	TRUE	reported	0.59834	70.5304	70.5304	0.000153008
ieu-b-110	12	50650057	rs2160994	C	T	0.647494	0.0182581	0.00218417	6.29941e-17		LDL cholesterol || id:ieu-b-110	TRUE	reported	0.352506	69.8776	69.8776	0.000152175
ieu-b-110	4	100239319	rs1229984	C	T	0.972799	0.0525797	0.00633356	1e-16		LDL cholesterol || id:ieu-b-110	TRUE	reported	0.027201	68.9192	68.9192	0.00014631
ieu-b-110	4	3443931	rs13108218	G	A	0.614867	-0.0177871	0.0021598	1.80011e-16		LDL cholesterol || id:ieu-b-110	TRUE	reported	0.385133	67.824	67.824	0.000149842
ieu-b-110	11	5701074	rs11601507	A	C	0.069468	0.0322012	0.00404981	1.80011e-15		LDL cholesterol || id:ieu-b-110	TRUE	reported	0.930532	63.223	63.223	0.000134057
ieu-b-110	15	58680954	rs2043085	C	T	0.612225	-0.017018	0.00214177	1.9002e-15		LDL cholesterol || id:ieu-b-110	TRUE	reported	0.387775	63.1352	63.1352	0.000137511
ieu-b-110	4	81167309	rs11099097	T	C	0.291333	-0.0181876	0.00230231	2.80027e-15		LDL cholesterol || id:ieu-b-110	TRUE	reported	0.708667	62.4055	62.4055	0.000136588
ieu-b-110	13	32959199	rs2238162	T	C	0.522955	-0.0165008	0.00208847	2.80027e-15		LDL cholesterol || id:ieu-b-110	TRUE	reported	0.477045	62.4243	62.4243	0.000135851
ieu-b-110	10	113921354	rs2250802	A	G	0.72434	-0.0181939	0.00233224	6.09958e-15		LDL cholesterol || id:ieu-b-110	TRUE	reported	0.27566	60.8562	60.8562	0.00013219
ieu-b-110	18	47109955	rs77960347	G	A	0.013351	0.0706209	0.00908667	7.70016e-15		LDL cholesterol || id:ieu-b-110	TRUE	reported	0.986649	60.4028	60.4028	0.000131393
ieu-b-110	20	34148488	rs8115363	A	G	0.140298	-0.0231156	0.00300549	1.50003e-14		LDL cholesterol || id:ieu-b-110	TRUE	reported	0.859702	59.1534	59.1534	0.000128896
ieu-b-110	1	93034023	rs1556562	T	G	0.790033	0.0190249	0.00248903	2.09991e-14		LDL cholesterol || id:ieu-b-110	TRUE	reported	0.209967	58.4231	58.4231	0.00012008
ieu-b-110	10	124705307	rs12246352	G	A	0.103895	0.0257335	0.00342791	6.00067e-14		LDL cholesterol || id:ieu-b-110	TRUE	reported	0.896105	56.3558	56.3558	0.000123305
ieu-b-110	3	58420613	rs71311871	G	A	0.083052	-0.0283073	0.00378458	7.50067e-14		LDL cholesterol || id:ieu-b-110	TRUE	reported	0.916948	55.945	55.945	0.000122045
ieu-b-110	6	160578069	rs146534110	T	G	0.013304	0.0680211	0.00910045	7.8001e-14		LDL cholesterol || id:ieu-b-110	TRUE	reported	0.986696	55.8678	55.8678	0.000121474
ieu-b-110	2	20575321	rs4666385	C	T	0.678576	-0.0166316	0.00223918	1.10002e-13		LDL cholesterol || id:ieu-b-110	TRUE	reported	0.321424	55.1684	55.1684	0.000120663
ieu-b-110	19	11285390	rs440677	A	G	0.623063	-0.0159238	0.00215434	1.50003e-13		LDL cholesterol || id:ieu-b-110	TRUE	reported	0.376937	54.6342	54.6342	0.000119103
ieu-b-110	7	100532540	rs10231941	C	T	0.177717	0.0198565	0.00272709	3.29989e-13		LDL cholesterol || id:ieu-b-110	TRUE	reported	0.822283	53.0159	53.0159	0.000115235
ieu-b-110	11	18664241	rs10832963	G	T	0.744224	0.0173059	0.00239616	5.10035e-13		LDL cholesterol || id:ieu-b-110	TRUE	reported	0.255776	52.1623	52.1623	0.00011402
ieu-b-110	8	29024943	rs117139027	A	G	0.017594	-0.0571106	0.00792993	5.90065e-13		LDL cholesterol || id:ieu-b-110	TRUE	reported	0.982406	51.8674	51.8674	0.000112751
ieu-b-110	8	145031968	rs55831924	T	C	0.361448	0.0156761	0.0021829	6.89922e-13		LDL cholesterol || id:ieu-b-110	TRUE	reported	0.638552	51.5713	51.5713	0.000113435
ieu-b-110	6	100602753	rs9496567	A	G	0.243458	-0.0174316	0.00243272	7.8001e-13		LDL cholesterol || id:ieu-b-110	TRUE	reported	0.756542	51.3441	51.3441	0.000111934
ieu-b-110	12	9074706	rs78508096	A	G	0.226194	0.0176869	0.00249323	1.29987e-12		LDL cholesterol || id:ieu-b-110	TRUE	reported	0.773806	50.3244	50.3244	0.000109508
ieu-b-110	8	55451193	rs28615248	C	T	0.196095	0.0184347	0.00263568	2.70023e-12		LDL cholesterol || id:ieu-b-110	TRUE	reported	0.803905	48.92	48.92	0.000107145
ieu-b-110	14	94768196	rs145730801	C	T	0.044378	0.0359995	0.00516918	3.29989e-12		LDL cholesterol || id:ieu-b-110	TRUE	reported	0.955622	48.5009	48.5009	0.00010992
ieu-b-110	2	44327463	rs13020929	A	G	0.4567	0.0145846	0.00209518	3.40017e-12		LDL cholesterol || id:ieu-b-110	TRUE	reported	0.5433	48.4559	48.4559	0.000105558
ieu-b-110	1	10796866	rs880315	C	T	0.34024	-0.0152225	0.00220678	5.30029e-12		LDL cholesterol || id:ieu-b-110	TRUE	reported	0.65976	47.5832	47.5832	0.000104034
ieu-b-110	3	119536429	rs3732359	A	G	0.78012	-0.0173556	0.00252038	5.70033e-12		LDL cholesterol || id:ieu-b-110	TRUE	reported	0.21988	47.4184	47.4184	0.000103337
ieu-b-110	2	135632981	rs4954192	T	C	0.373474	0.0146629	0.00213654	6.70039e-12		LDL cholesterol || id:ieu-b-110	TRUE	reported	0.626526	47.0997	47.0997	0.000100617
ieu-b-110	6	135418916	rs7776054	G	A	0.261313	-0.0162316	0.00237493	8.19974e-12		LDL cholesterol || id:ieu-b-110	TRUE	reported	0.738687	46.7112	46.7112	0.000101712
ieu-b-110	15	75125645	rs6495122	C	A	0.591279	0.0143852	0.00211976	1.20005e-11		LDL cholesterol || id:ieu-b-110	TRUE	reported	0.408721	46.0531	46.0531	0.000100019
ieu-b-110	9	107586753	rs2066714	C	T	0.128775	0.0210151	0.00310964	1.39991e-11		LDL cholesterol || id:ieu-b-110	TRUE	reported	0.871225	45.6712	45.6712	9.90957e-05
ieu-b-110	16	53811788	rs62033400	G	A	0.394662	-0.0144167	0.00213447	1.39991e-11		LDL cholesterol || id:ieu-b-110	TRUE	reported	0.605338	45.6196	45.6196	9.93082e-05
ieu-b-110	9	139320069	rs10448340	G	T	0.319765	-0.0150594	0.00223737	1.69981e-11		LDL cholesterol || id:ieu-b-110	TRUE	reported	0.680235	45.3043	45.3043	9.86587e-05
ieu-b-110	9	2640759	rs3780181	G	A	0.067627	-0.0278983	0.00418323	2.60016e-11		LDL cholesterol || id:ieu-b-110	TRUE	reported	0.932373	44.4766	44.4766	9.81511e-05
ieu-b-110	19	45530574	rs201311379	G	GA	0.981937	-0.0519042	0.00787587	4.40048e-11		LDL cholesterol || id:ieu-b-110	TRUE	reported	0.018063	43.4318	43.4318	9.55671e-05
ieu-b-110	5	131744574	rs1016988	C	T	0.190907	-0.0174377	0.00265087	4.79954e-11		LDL cholesterol || id:ieu-b-110	TRUE	reported	0.809093	43.2715	43.2715	9.39353e-05
ieu-b-110	20	62896110	rs17569873	T	C	0.201299	0.0171196	0.00260335	4.79954e-11		LDL cholesterol || id:ieu-b-110	TRUE	reported	0.798701	43.2436	43.2436	9.42417e-05
ieu-b-110	21	40698345	rs5843957	TG	T	0.570884	0.0137065	0.00210922	8.10028e-11		LDL cholesterol || id:ieu-b-110	TRUE	reported	0.429116	42.2289	42.2289	9.20462e-05
ieu-b-110	10	71094504	rs17476364	C	T	0.108328	-0.0216418	0.00335937	1.2e-10		LDL cholesterol || id:ieu-b-110	TRUE	reported	0.891672	41.5022	41.5022	9.04821e-05
ieu-b-110	5	71932487	rs28590710	A	G	0.196791	-0.017618	0.00274759	1.40001e-10		LDL cholesterol || id:ieu-b-110	TRUE	reported	0.803209	41.1159	41.1159	9.81244e-05
ieu-b-110	1	235109214	rs28631087	C	T	0.21274	-0.0161901	0.0025459	2e-10		LDL cholesterol || id:ieu-b-110	TRUE	reported	0.78726	40.4405	40.4405	8.78004e-05
ieu-b-110	3	122268506	rs9289196	C	T	0.173786	0.0173702	0.00275673	2.99999e-10		LDL cholesterol || id:ieu-b-110	TRUE	reported	0.826214	39.7028	39.7028	8.66457e-05
ieu-b-110	1	109691879	rs7538475	T	C	0.148566	-0.0184035	0.00292955	3.29997e-10		LDL cholesterol || id:ieu-b-110	TRUE	reported	0.851434	39.4638	39.4638	8.56843e-05
ieu-b-110	4	103188709	rs13107325	T	C	0.074895	-0.0248331	0.00396439	3.79997e-10		LDL cholesterol || id:ieu-b-110	TRUE	reported	0.925105	39.2382	39.2382	8.54547e-05
ieu-b-110	17	76391005	rs72911393	T	C	0.147618	-0.0182619	0.00294119	5.30005e-10		LDL cholesterol || id:ieu-b-110	TRUE	reported	0.852382	38.5519	38.5519	8.39258e-05
ieu-b-110	20	43038249	rs6031587	T	C	0.071963	-0.0256479	0.00413761	5.69994e-10		LDL cholesterol || id:ieu-b-110	TRUE	reported	0.928037	38.4242	38.4242	8.78634e-05
ieu-b-110	6	31514448	rs34568880	T	C	0.013313	0.0560827	0.00908804	6.80002e-10		LDL cholesterol || id:ieu-b-110	TRUE	reported	0.986687	38.0818	38.0818	8.2631e-05
ieu-b-110	2	234665498	rs11568318	A	C	0.066246	0.0256951	0.00417849	7.79992e-10		LDL cholesterol || id:ieu-b-110	TRUE	reported	0.933754	37.8148	37.8148	8.16813e-05
ieu-b-110	6	35045281	rs2820226	A	G	0.451903	-0.012864	0.00209731	8.60003e-10		LDL cholesterol || id:ieu-b-110	TRUE	reported	0.548097	37.6207	37.6207	8.19756e-05
ieu-b-110	11	65591348	rs4930163	A	G	0.159456	0.0174597	0.00285203	9.20005e-10		LDL cholesterol || id:ieu-b-110	TRUE	reported	0.840544	37.477	37.477	8.17156e-05
ieu-b-110	6	127455029	rs2186037	G	A	0.518122	0.012699	0.00208368	1.09999e-09		LDL cholesterol || id:ieu-b-110	TRUE	reported	0.481878	37.143	37.143	8.05264e-05
ieu-b-110	22	41393520	rs960596	T	C	0.33932	0.0135068	0.00221758	1.09999e-09		LDL cholesterol || id:ieu-b-110	TRUE	reported	0.66068	37.0976	37.0976	8.17967e-05
ieu-b-110	14	73439258	rs61988556	C	T	0.086142	-0.0224158	0.00372109	1.7e-09		LDL cholesterol || id:ieu-b-110	TRUE	reported	0.913858	36.2884	36.2884	7.91101e-05
ieu-b-110	7	98874892	rs60612724	G	A	0.038647	0.0323852	0.00541912	2.30001e-09		LDL cholesterol || id:ieu-b-110	TRUE	reported	0.961353	35.7138	35.7138	7.79331e-05
ieu-b-110	17	7571080	rs9894946	G	A	0.841112	-0.0173333	0.00290132	2.30001e-09		LDL cholesterol || id:ieu-b-110	TRUE	reported	0.158888	35.692	35.692	8.0304e-05
ieu-b-110	2	64928603	rs12471768	C	T	0.704119	0.0135999	0.00228112	2.5e-09		LDL cholesterol || id:ieu-b-110	TRUE	reported	0.295881	35.5447	35.5447	7.70663e-05
ieu-b-110	10	18720845	rs11014204	T	C	0.280227	0.0137924	0.00233007	3.2e-09		LDL cholesterol || id:ieu-b-110	TRUE	reported	0.719773	35.0382	35.0382	7.67388e-05
ieu-b-110	22	50853626	rs12162782	G	T	0.344365	0.0129592	0.00219352	3.50002e-09		LDL cholesterol || id:ieu-b-110	TRUE	reported	0.655635	34.9038	34.9038	7.58346e-05
ieu-b-110	1	234734956	rs10910476	T	C	0.555163	0.0123938	0.00210193	3.69999e-09		LDL cholesterol || id:ieu-b-110	TRUE	reported	0.444837	34.7674	34.7674	7.58683e-05
ieu-b-110	12	623129	rs35882350	G	A	0.261067	0.0139684	0.00237417	4e-09		LDL cholesterol || id:ieu-b-110	TRUE	reported	0.738933	34.6154	34.6154	7.52801e-05
ieu-b-110	20	12958687	rs438568	G	A	0.609246	0.0124777	0.00213986	5.49997e-09		LDL cholesterol || id:ieu-b-110	TRUE	reported	0.390754	34.0015	34.0015	7.41302e-05
ieu-b-110	7	36189798	rs61003864	C	T	0.187128	0.0155966	0.00267616	5.60003e-09		LDL cholesterol || id:ieu-b-110	TRUE	reported	0.812872	33.9653	33.9653	7.40033e-05
ieu-b-110	2	216300185	rs1250258	T	C	0.736649	0.0137745	0.00236771	5.99998e-09		LDL cholesterol || id:ieu-b-110	TRUE	reported	0.263351	33.845	33.845	7.36169e-05
ieu-b-110	20	62373983	rs2256814	A	G	0.197877	0.0152618	0.00262512	6.1e-09		LDL cholesterol || id:ieu-b-110	TRUE	reported	0.802123	33.7997	33.7997	7.39397e-05
ieu-b-110	7	87074419	rs4148826	C	T	0.18045	-0.0157917	0.0027233	6.69993e-09		LDL cholesterol || id:ieu-b-110	TRUE	reported	0.81955	33.6253	33.6253	7.37599e-05
ieu-b-110	1	55466303	rs55637835	T	C	0.120881	-0.0187129	0.00324835	8.40001e-09		LDL cholesterol || id:ieu-b-110	TRUE	reported	0.879119	33.1861	33.1861	7.44248e-05
ieu-b-110	2	3636478	rs56236159	G	T	0.13149	0.0177139	0.00307979	8.79995e-09		LDL cholesterol || id:ieu-b-110	TRUE	reported	0.86851	33.0816	33.0816	7.16681e-05
ieu-b-110	9	78730766	rs6560499	A	G	0.576007	-0.0122028	0.00212189	8.9e-09		LDL cholesterol || id:ieu-b-110	TRUE	reported	0.423993	33.073	33.073	7.27337e-05
ieu-b-110	12	72179446	rs61754230	T	C	0.019784	0.0430117	0.00748441	9.09997e-09		LDL cholesterol || id:ieu-b-110	TRUE	reported	0.980216	33.0262	33.0262	7.17528e-05
ieu-b-110	16	11706100	rs12445804	A	G	0.074901	0.0229888	0.0040052	9.49992e-09		LDL cholesterol || id:ieu-b-110	TRUE	reported	0.925099	32.9446	32.9446	7.32383e-05
ieu-b-110	18	47160953	rs7241918	T	G	0.82411	0.0157471	0.00274939	1e-08		LDL cholesterol || id:ieu-b-110	TRUE	reported	0.17589	32.8041	32.8041	7.18882e-05
ieu-b-110	4	7212389	rs13121616	G	A	0.693553	0.0128507	0.00226135	1.29999e-08		LDL cholesterol || id:ieu-b-110	TRUE	reported	0.306447	32.2937	32.2937	7.0197e-05
ieu-b-110	7	1074134	rs869412	C	T	0.225684	-0.0142314	0.00250093	1.29999e-08		LDL cholesterol || id:ieu-b-110	TRUE	reported	0.774316	32.3811	32.3811	7.07855e-05
ieu-b-110	8	141988687	rs28814720	G	A	0.519766	0.0121747	0.00215073	1.5e-08		LDL cholesterol || id:ieu-b-110	TRUE	reported	0.480234	32.0439	32.0439	7.39958e-05
ieu-b-110	7	21449451	rs28406917	T	C	0.427624	0.0119057	0.00211433	1.79999e-08		LDL cholesterol || id:ieu-b-110	TRUE	reported	0.572376	31.7077	31.7077	6.93878e-05
ieu-b-110	11	5677158	rs7108486	C	T	0.023721	-0.0386029	0.00692024	2.39999e-08		LDL cholesterol || id:ieu-b-110	TRUE	reported	0.976279	31.117	31.117	6.90203e-05
ieu-b-110	20	44700166	rs6074012	C	T	0.523914	0.0116537	0.00208962	2.39999e-08		LDL cholesterol || id:ieu-b-110	TRUE	reported	0.476086	31.1023	31.1023	6.7749e-05
ieu-b-110	8	41542093	rs34265667	A	G	0.033987	-0.0320529	0.00575731	2.59998e-08		LDL cholesterol || id:ieu-b-110	TRUE	reported	0.966013	30.9953	30.9953	6.74622e-05
ieu-b-110	13	111035483	rs2391825	A	G	0.279219	-0.0129848	0.00233356	2.59998e-08		LDL cholesterol || id:ieu-b-110	TRUE	reported	0.720781	30.9623	30.9623	6.78655e-05
ieu-b-110	6	42905235	rs9471968	G	A	0.545696	-0.0116148	0.00209345	2.90001e-08		LDL cholesterol || id:ieu-b-110	TRUE	reported	0.454304	30.7821	30.7821	6.68884e-05
ieu-b-110	10	52352431	rs79828839	T	C	0.198784	0.0144987	0.00261498	2.90001e-08		LDL cholesterol || id:ieu-b-110	TRUE	reported	0.801216	30.7412	30.7412	6.69606e-05
ieu-b-110	10	116033892	rs76468627	T	C	0.07587	-0.0217346	0.00394926	3.69999e-08		LDL cholesterol || id:ieu-b-110	TRUE	reported	0.92413	30.2881	30.2881	6.62425e-05
ieu-b-110	5	34713792	rs146433259	T	C	0.011736	-0.0569699	0.0103828	4.09996e-08		LDL cholesterol || id:ieu-b-110	TRUE	reported	0.988264	30.1066	30.1066	7.5286e-05

## Sheet: HDL-C
id.exposure	chr.exposure	pos.exposure	SNP	effect_allele.exposure	other_allele.exposure	eaf.exposure	beta.exposure	se.exposure	pval.exposure	samplesize.exposure	exposure	mr_keep.exposure	pval_origin.exposure	MAF	F_statistic_exposure	variance explained
ebi-a-GCST90025956	8	19824667	rs15285	T	C	0.286058	0.139013	0.0021663	1e-200	400754	HDL cholesterol levels || id:ebi-a-GCST90025956	TRUE	reported	0.713942	4117.88	0.00789329
ebi-a-GCST90025956	15	58683366	rs1532085	G	A	0.61344	-0.119142	0.00201898	1e-200	400754	HDL cholesterol levels || id:ebi-a-GCST90025956	TRUE	reported	0.38656	3482.3	0.00673207
ebi-a-GCST90025956	15	58723675	rs1800588	T	C	0.216371	0.143729	0.00238573	1e-200	400754	HDL cholesterol levels || id:ebi-a-GCST90025956	TRUE	reported	0.783629	3629.5	0.00700533
ebi-a-GCST90025956	16	56993324	rs3764261	A	C	0.324203	0.266761	0.00205152	1e-200	400754	HDL cholesterol levels || id:ebi-a-GCST90025956	TRUE	reported	0.675797	16908	0.0311823
ebi-a-GCST90025956	17	41926126	rs72836561	T	C	0.031326	-0.219198	0.00573687	1e-200	400754	HDL cholesterol levels || id:ebi-a-GCST90025956	TRUE	reported	0.968674	1459.9	0.00291599
ebi-a-GCST90025956	18	47109955	rs77960347	G	A	0.0131626	0.361652	0.00873986	1e-200	400754	HDL cholesterol levels || id:ebi-a-GCST90025956	TRUE	reported	0.986837	1712.27	0.00339781
ebi-a-GCST90025956	18	47167214	rs4939883	C	T	0.820275	0.105451	0.00257954	1e-200	400754	HDL cholesterol levels || id:ebi-a-GCST90025956	TRUE	reported	0.179725	1671.16	0.00327868
ebi-a-GCST90025956	19	45411941	rs429358	C	T	0.153706	-0.106546	0.00274872	1e-200	400754	HDL cholesterol levels || id:ebi-a-GCST90025956	TRUE	reported	0.846294	1502.5	0.00295336
ebi-a-GCST90025956	9	107665739	rs2575876	A	G	0.252114	-0.0837768	0.00227189	1e-200	400754	HDL cholesterol levels || id:ebi-a-GCST90025956	TRUE	reported	0.747886	1359.79	0.00264673
ebi-a-GCST90025956	1	230295691	rs4846914	A	G	0.606118	0.0697197	0.00201017	1e-200	400754	HDL cholesterol levels || id:ebi-a-GCST90025956	TRUE	reported	0.393882	1202.94	0.00232094
ebi-a-GCST90025956	8	9183596	rs4841132	G	A	0.90876	0.124453	0.00361142	1e-200	400754	HDL cholesterol levels || id:ebi-a-GCST90025956	TRUE	reported	0.09124	1187.56	0.00256847
ebi-a-GCST90025956	11	61557803	rs102275	C	T	0.351727	-0.0699067	0.00205436	1e-200	400754	HDL cholesterol levels || id:ebi-a-GCST90025956	TRUE	reported	0.648273	1157.94	0.0022286
ebi-a-GCST90025956	19	8429323	rs116843064	A	G	0.0193163	0.255398	0.00745091	1e-200	400754	HDL cholesterol levels || id:ebi-a-GCST90025956	TRUE	reported	0.980684	1174.94	0.00247126
ebi-a-GCST90025956	20	44554015	rs6065906	C	T	0.18478	-0.0855483	0.0025663	1e-200	400754	HDL cholesterol levels || id:ebi-a-GCST90025956	TRUE	reported	0.81522	1111.24	0.00220487
ebi-a-GCST90025956	2	21231524	rs676210	A	G	0.204437	0.0742696	0.00244558	1e-200	400754	HDL cholesterol levels || id:ebi-a-GCST90025956	TRUE	reported	0.795563	922.271	0.00179426
ebi-a-GCST90025956	16	56883924	rs735144	G	A	0.4311	0.0571759	0.00193954	1e-200	400754	HDL cholesterol levels || id:ebi-a-GCST90025956	TRUE	reported	0.5689	869.018	0.0016035
ebi-a-GCST90025956	2	227093745	rs2943641	C	T	0.648091	-0.0519466	0.00205713	4.29536e-155	400754	HDL cholesterol levels || id:ebi-a-GCST90025956	TRUE	reported	0.351909	637.662	0.00123087
ebi-a-GCST90025956	16	67928042	rs16942887	A	G	0.114894	0.0722719	0.00300792	5.59758e-138	400754	HDL cholesterol levels || id:ebi-a-GCST90025956	TRUE	reported	0.885106	577.306	0.00106234
ebi-a-GCST90025956	11	47260319	rs901746	G	A	0.301218	0.0502916	0.00214277	1.30017e-133	400754	HDL cholesterol levels || id:ebi-a-GCST90025956	TRUE	reported	0.698782	550.858	0.00106474
ebi-a-GCST90025956	12	124409502	rs7133378	A	G	0.316393	0.0493704	0.00212796	1.99986e-126	400754	HDL cholesterol levels || id:ebi-a-GCST90025956	TRUE	reported	0.683607	538.278	0.00105438
ebi-a-GCST90025956	8	126507389	rs2954038	A	C	0.697889	0.0487119	0.00213275	6.99842e-124	400754	HDL cholesterol levels || id:ebi-a-GCST90025956	TRUE	reported	0.302111	521.663	0.00100058
ebi-a-GCST90025956	19	54797848	rs103294	T	C	0.223993	0.0521369	0.00237095	1.39959e-118	400754	HDL cholesterol levels || id:ebi-a-GCST90025956	TRUE	reported	0.776007	483.555	0.000944975
ebi-a-GCST90025956	12	125284748	rs5888	G	A	0.510244	-0.0411956	0.00198882	3.89942e-105	400754	HDL cholesterol levels || id:ebi-a-GCST90025956	TRUE	reported	0.489756	429.053	0.000848183
ebi-a-GCST90025956	19	45454766	rs7247551	A	G	0.50061	0.0414725	0.00197238	3.89942e-105	400754	HDL cholesterol levels || id:ebi-a-GCST90025956	TRUE	reported	0.49939	442.119	0.000859983
ebi-a-GCST90025956	16	81534790	rs2925979	C	T	0.699946	0.04244	0.00209495	1.10002e-100	400754	HDL cholesterol levels || id:ebi-a-GCST90025956	TRUE	reported	0.300054	410.396	0.000756562
ebi-a-GCST90025956	4	103188709	rs13107325	T	C	0.0749021	-0.0753122	0.00381545	5.00035e-95	400754	HDL cholesterol levels || id:ebi-a-GCST90025956	TRUE	reported	0.925098	389.618	0.000786036
ebi-a-GCST90025956	7	130433384	rs4731702	T	C	0.493233	0.039015	0.00197681	1.10002e-94	400754	HDL cholesterol levels || id:ebi-a-GCST90025956	TRUE	reported	0.506767	389.523	0.000760946
ebi-a-GCST90025956	9	15296034	rs643531	A	C	0.864636	0.0563792	0.00288173	5.10035e-91	400754	HDL cholesterol levels || id:ebi-a-GCST90025956	TRUE	reported	0.135364	382.764	0.000744054
ebi-a-GCST90025956	12	112007756	rs653178	T	C	0.516274	0.0373416	0.00197093	1.69981e-90	400754	HDL cholesterol levels || id:ebi-a-GCST90025956	TRUE	reported	0.483726	358.958	0.000696459
ebi-a-GCST90025956	10	113921354	rs2250802	A	G	0.716016	-0.041822	0.0022271	1.50003e-88	400754	HDL cholesterol levels || id:ebi-a-GCST90025956	TRUE	reported	0.283984	352.639	0.000711306
ebi-a-GCST90025956	16	57071114	rs1672867	G	A	0.979462	0.140366	0.00757886	2.60016e-86	400754	HDL cholesterol levels || id:ebi-a-GCST90025956	TRUE	reported	0.020538	343.017	0.000792683
ebi-a-GCST90025956	9	107585213	rs112853430	T	C	0.0386348	0.0953767	0.00511908	1e-85	400754	HDL cholesterol levels || id:ebi-a-GCST90025956	TRUE	reported	0.961365	347.137	0.000675743
ebi-a-GCST90025956	12	125338529	rs10773112	T	C	0.721369	0.0419944	0.0021987	1.59993e-84	400754	HDL cholesterol levels || id:ebi-a-GCST90025956	TRUE	reported	0.278631	364.797	0.000708924
ebi-a-GCST90025956	15	43820717	rs55707100	T	C	0.025653	-0.116707	0.00624087	4.30031e-82	400754	HDL cholesterol levels || id:ebi-a-GCST90025956	TRUE	reported	0.974347	349.706	0.000680888
ebi-a-GCST90025956	19	11348521	rs3745683	A	G	0.0737747	-0.0678735	0.00379689	5.70033e-79	400754	HDL cholesterol levels || id:ebi-a-GCST90025956	TRUE	reported	0.926225	319.554	0.000629585
ebi-a-GCST90025956	7	73010442	rs13247874	T	C	0.197381	0.0449447	0.00248914	2.29985e-78	400754	HDL cholesterol levels || id:ebi-a-GCST90025956	TRUE	reported	0.802619	326.031	0.000640032
ebi-a-GCST90025956	2	165555539	rs79953491	G	A	0.12004	0.0531048	0.00302628	8.80035e-76	400754	HDL cholesterol levels || id:ebi-a-GCST90025956	TRUE	reported	0.87996	307.928	0.000595781
ebi-a-GCST90025956	17	76403984	rs4129767	A	G	0.489692	0.0346909	0.00197813	8.49963e-75	400754	HDL cholesterol levels || id:ebi-a-GCST90025956	TRUE	reported	0.510308	307.554	0.000601474
ebi-a-GCST90025956	22	21979289	rs4821124	C	T	0.188818	-0.0438121	0.00254004	9.09913e-72	400754	HDL cholesterol levels || id:ebi-a-GCST90025956	TRUE	reported	0.811182	297.514	0.000588003
ebi-a-GCST90025956	6	161004972	rs77009508	G	A	0.0734028	-0.062824	0.00379634	3.29989e-68	400754	HDL cholesterol levels || id:ebi-a-GCST90025956	TRUE	reported	0.926597	273.855	0.000536889
ebi-a-GCST90025956	1	220970028	rs2642438	G	A	0.700934	0.0361324	0.00215951	7.50067e-67	400754	HDL cholesterol levels || id:ebi-a-GCST90025956	TRUE	reported	0.299066	279.952	0.000547353
ebi-a-GCST90025956	12	57843711	rs2229357	A	G	0.240247	0.0379524	0.00231683	4.10015e-64	400754	HDL cholesterol levels || id:ebi-a-GCST90025956	TRUE	reported	0.759753	268.343	0.000525822
ebi-a-GCST90025956	8	116586460	rs3779881	T	C	0.561793	0.0316176	0.00197342	1.20005e-63	400754	HDL cholesterol levels || id:ebi-a-GCST90025956	TRUE	reported	0.438207	256.696	0.000492202
ebi-a-GCST90025956	16	57118381	rs75257814	C	T	0.0578355	-0.0683941	0.00411908	4.19952e-63	400754	HDL cholesterol levels || id:ebi-a-GCST90025956	TRUE	reported	0.942164	275.7	0.000509787
ebi-a-GCST90025956	3	185831583	rs61587156	G	T	0.185343	-0.0401004	0.00254137	5.50047e-62	400754	HDL cholesterol levels || id:ebi-a-GCST90025956	TRUE	reported	0.814657	248.978	0.0004856
ebi-a-GCST90025956	7	6456347	rs1055428	T	G	0.236402	0.0355928	0.00233603	7.29962e-60	400754	HDL cholesterol levels || id:ebi-a-GCST90025956	TRUE	reported	0.763598	232.149	0.000457373
ebi-a-GCST90025956	11	116633825	rs918144	T	C	0.470966	0.0312882	0.00197495	5.60015e-59	400754	HDL cholesterol levels || id:ebi-a-GCST90025956	TRUE	reported	0.529034	250.986	0.000487825
ebi-a-GCST90025956	7	17911038	rs10282707	T	C	0.396568	-0.0311462	0.00202104	1.80011e-58	400754	HDL cholesterol levels || id:ebi-a-GCST90025956	TRUE	reported	0.603432	237.498	0.000464287
ebi-a-GCST90025956	19	33899065	rs731839	A	G	0.665298	0.0312318	0.00209132	2.19989e-56	400754	HDL cholesterol levels || id:ebi-a-GCST90025956	TRUE	reported	0.334702	223.025	0.000434409
ebi-a-GCST90025956	11	75455021	rs499974	A	C	0.156785	-0.0415406	0.00269572	1.10002e-55	400754	HDL cholesterol levels || id:ebi-a-GCST90025956	TRUE	reported	0.843215	237.463	0.000456266
ebi-a-GCST90025956	8	144302570	rs7817574	C	T	0.185061	0.0386853	0.00251571	1.29987e-55	400754	HDL cholesterol levels || id:ebi-a-GCST90025956	TRUE	reported	0.814939	236.467	0.0004514
ebi-a-GCST90025956	1	109817590	rs12740374	T	G	0.221111	0.0355695	0.00236528	2.39994e-55	400754	HDL cholesterol levels || id:ebi-a-GCST90025956	TRUE	reported	0.778889	226.147	0.000435784
ebi-a-GCST90025956	14	105258892	rs2494748	T	C	0.61029	-0.0308033	0.00206218	3.50026e-55	400754	HDL cholesterol levels || id:ebi-a-GCST90025956	TRUE	reported	0.38971	223.121	0.000451338
ebi-a-GCST90025956	9	107568705	rs2066716	T	C	0.0821378	0.0538504	0.00362099	1.50003e-54	400754	HDL cholesterol levels || id:ebi-a-GCST90025956	TRUE	reported	0.917862	221.168	0.000437249
ebi-a-GCST90025956	1	93816400	rs12133576	G	A	0.631438	-0.0301285	0.00203177	1.59993e-54	400754	HDL cholesterol levels || id:ebi-a-GCST90025956	TRUE	reported	0.368562	219.89	0.0004225
ebi-a-GCST90025956	11	122526069	rs7116968	T	C	0.24942	0.0333088	0.00226622	6.09958e-53	400754	HDL cholesterol levels || id:ebi-a-GCST90025956	TRUE	reported	0.75058	216.03	0.000415409
ebi-a-GCST90025956	16	57068107	rs3995817	T	C	0.104931	0.0474401	0.0031486	3.69999e-52	400754	HDL cholesterol levels || id:ebi-a-GCST90025956	TRUE	reported	0.895069	227.016	0.000422748
ebi-a-GCST90025956	5	55806751	rs459193	G	A	0.747006	-0.0327682	0.00227072	4.90004e-52	400754	HDL cholesterol levels || id:ebi-a-GCST90025956	TRUE	reported	0.252994	208.247	0.000405854
ebi-a-GCST90025956	12	20473758	rs7134375	A	C	0.431324	0.0277931	0.00198651	1.9002e-50	400754	HDL cholesterol levels || id:ebi-a-GCST90025956	TRUE	reported	0.568676	195.746	0.000378942
ebi-a-GCST90025956	4	89719368	rs1377290	T	C	0.464151	-0.0277871	0.0019835	6.29941e-50	400754	HDL cholesterol levels || id:ebi-a-GCST90025956	TRUE	reported	0.535849	196.256	0.000384077
ebi-a-GCST90025956	17	37853118	rs2643195	G	A	0.691019	0.0308616	0.00214116	5.50047e-49	400754	HDL cholesterol levels || id:ebi-a-GCST90025956	TRUE	reported	0.308981	207.749	0.000406714
ebi-a-GCST90025956	8	19748921	rs1866956	T	C	0.684136	0.0293808	0.00210501	2.19989e-47	400754	HDL cholesterol levels || id:ebi-a-GCST90025956	TRUE	reported	0.315864	194.813	0.000373078
ebi-a-GCST90025956	6	34354073	rs115447786	T	C	0.0446419	-0.0670073	0.00478931	5.60015e-47	400754	HDL cholesterol levels || id:ebi-a-GCST90025956	TRUE	reported	0.955358	195.748	0.000382986
ebi-a-GCST90025956	22	38580917	rs13056506	T	G	0.598391	-0.0279092	0.00202803	6.20012e-47	400754	HDL cholesterol levels || id:ebi-a-GCST90025956	TRUE	reported	0.401609	189.385	0.000374381
ebi-a-GCST90025956	16	56725173	rs8064100	G	A	0.419876	-0.027366	0.00194446	8.99912e-47	400754	HDL cholesterol levels || id:ebi-a-GCST90025956	TRUE	reported	0.580124	198.073	0.000364833
ebi-a-GCST90025956	1	182168885	rs1689800	G	A	0.359431	-0.0273531	0.00204398	6.29941e-43	400754	HDL cholesterol levels || id:ebi-a-GCST90025956	TRUE	reported	0.640569	179.085	0.000344528
ebi-a-GCST90025956	17	66879927	rs34931250	T	C	0.0578585	-0.0571444	0.00439464	3.90032e-41	400754	HDL cholesterol levels || id:ebi-a-GCST90025956	TRUE	reported	0.942141	169.083	0.000356009
ebi-a-GCST90025956	8	19545975	rs7833352	C	A	0.733458	0.0294037	0.00221154	8.49963e-41	400754	HDL cholesterol levels || id:ebi-a-GCST90025956	TRUE	reported	0.266542	176.772	0.000338045
ebi-a-GCST90025956	6	139834012	rs632057	G	T	0.627699	0.0254251	0.00204349	6.20012e-40	400754	HDL cholesterol levels || id:ebi-a-GCST90025956	TRUE	reported	0.372301	154.803	0.000302135
ebi-a-GCST90025956	10	94839642	rs2068888	A	G	0.450621	0.0257506	0.00198861	8.4004e-40	400754	HDL cholesterol levels || id:ebi-a-GCST90025956	TRUE	reported	0.549379	167.678	0.000328313
ebi-a-GCST90025956	11	116433496	rs117794084	T	G	0.0161392	-0.10174	0.0077844	1.9002e-38	400754	HDL cholesterol levels || id:ebi-a-GCST90025956	TRUE	reported	0.983861	170.818	0.000328722
ebi-a-GCST90025956	2	203557151	rs1039968	C	T	0.29713	-0.0251163	0.00214892	6.20012e-37	400754	HDL cholesterol levels || id:ebi-a-GCST90025956	TRUE	reported	0.70287	136.606	0.000263489
ebi-a-GCST90025956	10	113981435	rs17129638	C	T	0.148077	-0.0333127	0.0027851	6.4998e-35	400754	HDL cholesterol levels || id:ebi-a-GCST90025956	TRUE	reported	0.851923	143.067	0.000279987
ebi-a-GCST90025956	6	127529780	rs72961013	A	G	0.0657721	-0.0487317	0.00398879	9.8992e-35	400754	HDL cholesterol levels || id:ebi-a-GCST90025956	TRUE	reported	0.934228	149.259	0.000291842
ebi-a-GCST90025956	16	15133889	rs14347	G	T	0.293145	-0.0261781	0.00212122	1.50003e-34	400754	HDL cholesterol levels || id:ebi-a-GCST90025956	TRUE	reported	0.706855	152.302	0.000284
ebi-a-GCST90025956	18	47429022	rs2298624	T	C	0.132268	0.0363403	0.0029282	4.19952e-34	400754	HDL cholesterol levels || id:ebi-a-GCST90025956	TRUE	reported	0.867732	154.019	0.000303143
ebi-a-GCST90025956	12	123414349	rs2270788	C	T	0.0980126	0.0396992	0.00335766	1.69981e-33	400754	HDL cholesterol levels || id:ebi-a-GCST90025956	TRUE	reported	0.901987	139.794	0.000278661
ebi-a-GCST90025956	3	156798775	rs900400	C	T	0.399524	0.0228412	0.00202	1.20005e-32	400754	HDL cholesterol levels || id:ebi-a-GCST90025956	TRUE	reported	0.600476	127.86	0.000250326
ebi-a-GCST90025956	1	178515312	rs4650994	A	G	0.532184	-0.022067	0.00196481	1.39991e-31	400754	HDL cholesterol levels || id:ebi-a-GCST90025956	TRUE	reported	0.467816	126.138	0.000242467
ebi-a-GCST90025956	2	20374249	rs12478327	C	A	0.469575	-0.0216065	0.00197096	1.99986e-31	400754	HDL cholesterol levels || id:ebi-a-GCST90025956	TRUE	reported	0.530425	120.175	0.000232556
ebi-a-GCST90025956	3	136002809	rs3821445	C	T	0.201832	0.028139	0.00246488	8.9002e-31	400754	HDL cholesterol levels || id:ebi-a-GCST90025956	TRUE	reported	0.798168	130.324	0.000255112
ebi-a-GCST90025956	1	150940625	rs267738	G	T	0.218417	0.0272579	0.0023851	2.49977e-30	400754	HDL cholesterol levels || id:ebi-a-GCST90025956	TRUE	reported	0.781583	130.609	0.000253674
ebi-a-GCST90025956	1	219673828	rs1417066	A	G	0.558593	-0.020887	0.00197366	4.70002e-30	400754	HDL cholesterol levels || id:ebi-a-GCST90025956	TRUE	reported	0.441407	111.997	0.000215138
ebi-a-GCST90025956	15	58545668	rs113629348	T	C	0.0268433	0.0691093	0.00609102	8.49963e-30	400754	HDL cholesterol levels || id:ebi-a-GCST90025956	TRUE	reported	0.973157	128.734	0.000249529
ebi-a-GCST90025956	7	150294780	rs13223343	C	A	0.229449	-0.0255385	0.00234999	1.39991e-29	400754	HDL cholesterol levels || id:ebi-a-GCST90025956	TRUE	reported	0.770551	118.102	0.000230626
ebi-a-GCST90025956	4	26079994	rs2048508	C	T	0.175641	-0.0275397	0.00260064	5.00035e-29	400754	HDL cholesterol levels || id:ebi-a-GCST90025956	TRUE	reported	0.824359	112.139	0.00021963
ebi-a-GCST90025956	3	52830764	rs2240921	T	C	0.121	0.0346034	0.00303585	9.79941e-29	400754	HDL cholesterol levels || id:ebi-a-GCST90025956	TRUE	reported	0.879	129.92	0.000254708
ebi-a-GCST90025956	12	9082581	rs4883201	G	A	0.10228	-0.0346931	0.0032538	6.20012e-28	400754	HDL cholesterol levels || id:ebi-a-GCST90025956	TRUE	reported	0.89772	113.685	0.000221028
ebi-a-GCST90025956	7	50305863	rs4917014	G	T	0.318778	0.0221499	0.00212383	1.59993e-27	400754	HDL cholesterol levels || id:ebi-a-GCST90025956	TRUE	reported	0.681222	108.769	0.000213084
ebi-a-GCST90025956	21	46271452	rs235314	T	C	0.530827	-0.0200591	0.00200185	4.90004e-26	400754	HDL cholesterol levels || id:ebi-a-GCST90025956	TRUE	reported	0.469173	100.406	0.000200419
ebi-a-GCST90025956	6	109185029	rs2768541	G	A	0.794464	-0.0247131	0.00244192	2.19989e-25	400754	HDL cholesterol levels || id:ebi-a-GCST90025956	TRUE	reported	0.205536	102.422	0.000199456
ebi-a-GCST90025956	15	58240039	rs117371741	T	C	0.013253	-0.0877414	0.00860863	3.40017e-24	400754	HDL cholesterol levels || id:ebi-a-GCST90025956	TRUE	reported	0.986747	103.882	0.000201353
ebi-a-GCST90025956	3	185931174	rs2268840	C	T	0.228571	0.0214293	0.00235199	4.40048e-24	400754	HDL cholesterol levels || id:ebi-a-GCST90025956	TRUE	reported	0.771429	83.0128	0.000161943
ebi-a-GCST90025956	1	63171063	rs6682423	T	C	0.648058	0.020432	0.00205634	4.49987e-24	400754	HDL cholesterol levels || id:ebi-a-GCST90025956	TRUE	reported	0.351942	98.7261	0.000190431
ebi-a-GCST90025956	10	101912064	rs2862954	C	T	0.495564	0.0200254	0.00198414	6.90081e-24	400754	HDL cholesterol levels || id:ebi-a-GCST90025956	TRUE	reported	0.504436	101.863	0.000200493
ebi-a-GCST90025956	2	3634753	rs4850047	C	T	0.868293	-0.0288618	0.00290577	9.60064e-24	400754	HDL cholesterol levels || id:ebi-a-GCST90025956	TRUE	reported	0.131707	98.6562	0.000190525
ebi-a-GCST90025956	7	26397239	rs1534696	A	C	0.541249	0.0186679	0.00198386	2.49977e-23	400754	HDL cholesterol levels || id:ebi-a-GCST90025956	TRUE	reported	0.458751	88.546	0.000173059
ebi-a-GCST90025956	19	45251156	rs2965169	C	A	0.385201	0.018759	0.00205104	2.90001e-23	400754	HDL cholesterol levels || id:ebi-a-GCST90025956	TRUE	reported	0.614799	83.651	0.000166675
ebi-a-GCST90025956	1	234852204	rs526936	A	G	0.518226	0.0179276	0.00196591	4.19952e-23	400754	HDL cholesterol levels || id:ebi-a-GCST90025956	TRUE	reported	0.481774	83.1605	0.000160486
ebi-a-GCST90025956	6	116421127	rs9400887	G	A	0.400828	0.0194604	0.00201681	4.90004e-23	400754	HDL cholesterol levels || id:ebi-a-GCST90025956	TRUE	reported	0.599172	93.1051	0.000181904
ebi-a-GCST90025956	11	14616038	rs11023265	T	C	0.342734	-0.0185395	0.002066	5.79963e-23	400754	HDL cholesterol levels || id:ebi-a-GCST90025956	TRUE	reported	0.657266	80.5259	0.000154855
ebi-a-GCST90025956	5	53290648	rs67199213	G	A	0.260979	-0.0208573	0.00225246	6.79986e-23	400754	HDL cholesterol levels || id:ebi-a-GCST90025956	TRUE	reported	0.739021	85.7437	0.000167806
ebi-a-GCST90025956	4	87958395	rs340630	A	G	0.546859	0.0188061	0.00198532	7.70016e-23	400754	HDL cholesterol levels || id:ebi-a-GCST90025956	TRUE	reported	0.453141	89.7297	0.000175282
ebi-a-GCST90025956	19	7223848	rs4804416	G	T	0.427759	-0.0181286	0.00199292	6.70039e-22	400754	HDL cholesterol levels || id:ebi-a-GCST90025956	TRUE	reported	0.572241	82.7463	0.000160893
ebi-a-GCST90025956	10	95289636	rs76035382	A	G	0.134848	-0.0266931	0.00289401	1.10002e-21	400754	HDL cholesterol levels || id:ebi-a-GCST90025956	TRUE	reported	0.865152	85.0742	0.000166251
ebi-a-GCST90025956	11	2942593	rs1661052	A	G	0.908716	0.0322489	0.0034113	1.29987e-21	400754	HDL cholesterol levels || id:ebi-a-GCST90025956	TRUE	reported	0.091284	89.3696	0.000172537
ebi-a-GCST90025956	6	160646222	rs3798158	G	T	0.0527361	-0.0418518	0.00441961	2.60016e-21	400754	HDL cholesterol levels || id:ebi-a-GCST90025956	TRUE	reported	0.947264	89.6727	0.000175
ebi-a-GCST90025956	8	121908159	rs13270830	C	A	0.718279	-0.0202787	0.00217291	2.80027e-21	400754	HDL cholesterol levels || id:ebi-a-GCST90025956	TRUE	reported	0.281721	87.0957	0.000166427
ebi-a-GCST90025956	10	17259863	rs7920112	C	T	0.418022	0.0184106	0.00200702	3.10027e-21	400754	HDL cholesterol levels || id:ebi-a-GCST90025956	TRUE	reported	0.581978	84.1458	0.000164919
ebi-a-GCST90025956	14	74249810	rs11626364	C	T	0.153738	0.0243429	0.00275588	3.19963e-21	400754	HDL cholesterol levels || id:ebi-a-GCST90025956	TRUE	reported	0.846262	78.0232	0.000154192
ebi-a-GCST90025956	20	17596155	rs1132274	A	C	0.153382	-0.0265127	0.00275498	3.19963e-21	400754	HDL cholesterol levels || id:ebi-a-GCST90025956	TRUE	reported	0.846618	92.6128	0.000182558
ebi-a-GCST90025956	20	62712053	rs8121509	C	T	0.452527	0.0172553	0.0019923	4.49987e-21	400754	HDL cholesterol levels || id:ebi-a-GCST90025956	TRUE	reported	0.547473	75.0128	0.000147531
ebi-a-GCST90025956	2	48954842	rs4953618	G	A	0.267529	0.0199193	0.00222404	5.10035e-21	400754	HDL cholesterol levels || id:ebi-a-GCST90025956	TRUE	reported	0.732471	80.2164	0.000155503
ebi-a-GCST90025956	6	32626302	rs9273364	G	T	0.299827	0.0267194	0.00285101	6.4003e-21	400754	HDL cholesterol levels || id:ebi-a-GCST90025956	TRUE	reported	0.700173	87.8326	0.00029975
ebi-a-GCST90025956	22	38925719	rs1980455	C	A	0.354499	-0.018488	0.00207948	8.80035e-21	400754	HDL cholesterol levels || id:ebi-a-GCST90025956	TRUE	reported	0.645501	79.0443	0.000156431
ebi-a-GCST90025956	20	33730464	rs3746427	G	A	0.562405	-0.0184603	0.00199677	1.50003e-20	400754	HDL cholesterol levels || id:ebi-a-GCST90025956	TRUE	reported	0.437595	85.4715	0.000167737
ebi-a-GCST90025956	7	106938420	rs3815148	C	A	0.226754	0.0207063	0.00236093	1.99986e-20	400754	HDL cholesterol levels || id:ebi-a-GCST90025956	TRUE	reported	0.773246	76.9199	0.000150351
ebi-a-GCST90025956	12	6695787	rs7965883	G	A	0.179125	-0.0229508	0.00257279	2.29985e-20	400754	HDL cholesterol levels || id:ebi-a-GCST90025956	TRUE	reported	0.820875	79.5769	0.000154903
ebi-a-GCST90025956	17	7446027	rs9892297	G	A	0.337566	-0.0184503	0.00209356	2.90001e-20	400754	HDL cholesterol levels || id:ebi-a-GCST90025956	TRUE	reported	0.662434	77.6669	0.000152243
ebi-a-GCST90025956	11	109977795	rs6589114	C	A	0.705181	-0.0193553	0.00214992	3.90032e-20	400754	HDL cholesterol levels || id:ebi-a-GCST90025956	TRUE	reported	0.294819	81.0504	0.000155771
ebi-a-GCST90025956	20	43232080	rs117160832	T	C	0.0318074	-0.0488993	0.00565072	4.10015e-20	400754	HDL cholesterol levels || id:ebi-a-GCST90025956	TRUE	reported	0.968193	74.8855	0.000147274
ebi-a-GCST90025956	4	39698824	rs3912391	A	G	0.507219	0.0172689	0.00197897	6.70039e-20	400754	HDL cholesterol levels || id:ebi-a-GCST90025956	TRUE	reported	0.492781	76.1467	0.000149076
ebi-a-GCST90025956	8	71131376	rs4146466	G	A	0.900855	0.0299175	0.00326931	8.69961e-20	400754	HDL cholesterol levels || id:ebi-a-GCST90025956	TRUE	reported	0.099145	83.741	0.000159884
ebi-a-GCST90025956	7	1067906	rs2362529	C	T	0.215142	-0.0207308	0.00240912	1.10002e-19	400754	HDL cholesterol levels || id:ebi-a-GCST90025956	TRUE	reported	0.784858	74.0483	0.000145137
ebi-a-GCST90025956	5	131310744	rs370688	A	G	0.0363036	-0.043964	0.0053116	1.29987e-19	400754	HDL cholesterol levels || id:ebi-a-GCST90025956	TRUE	reported	0.963696	68.5084	0.000135243
ebi-a-GCST90025956	17	617869	rs11558129	A	G	0.240137	-0.0204513	0.00232335	2.60016e-19	400754	HDL cholesterol levels || id:ebi-a-GCST90025956	TRUE	reported	0.759863	77.4841	0.000152639
ebi-a-GCST90025956	2	111899881	rs3761706	A	G	0.0628919	-0.034286	0.00405872	3.69999e-19	400754	HDL cholesterol levels || id:ebi-a-GCST90025956	TRUE	reported	0.937108	71.3601	0.000138563
ebi-a-GCST90025956	19	4028783	rs2289863	T	C	0.739708	-0.0197695	0.00234082	4.49987e-19	400754	HDL cholesterol levels || id:ebi-a-GCST90025956	TRUE	reported	0.260292	71.3272	0.000150502
ebi-a-GCST90025956	11	65351074	rs10896018	A	G	0.286954	0.0186044	0.00220577	9.30037e-19	400754	HDL cholesterol levels || id:ebi-a-GCST90025956	TRUE	reported	0.713046	71.1395	0.000141642
ebi-a-GCST90025956	2	85549868	rs4240199	G	A	0.586991	0.0160149	0.00201188	1.9002e-18	400754	HDL cholesterol levels || id:ebi-a-GCST90025956	TRUE	reported	0.413009	63.3643	0.000124357
ebi-a-GCST90025956	3	119529113	rs3732356	T	G	0.930798	-0.033957	0.00400354	1.9002e-18	400754	HDL cholesterol levels || id:ebi-a-GCST90025956	TRUE	reported	0.069202	71.94	0.000148547
ebi-a-GCST90025956	6	137134513	rs9321572	A	G	0.590014	0.0178646	0.00200978	2.39994e-18	400754	HDL cholesterol levels || id:ebi-a-GCST90025956	TRUE	reported	0.409986	79.0114	0.0001544
ebi-a-GCST90025956	16	56089863	rs117310695	A	G	0.0592562	0.0338539	0.00407105	2.49977e-18	400754	HDL cholesterol levels || id:ebi-a-GCST90025956	TRUE	reported	0.940744	69.152	0.000127777
ebi-a-GCST90025956	20	46385955	rs61730618	T	C	0.0356048	0.042622	0.00539716	5.40008e-18	400754	HDL cholesterol levels || id:ebi-a-GCST90025956	TRUE	reported	0.964395	62.3644	0.000124756
ebi-a-GCST90025956	3	87037543	rs13066793	G	A	0.0901132	0.0281097	0.00345197	2.80027e-17	400754	HDL cholesterol levels || id:ebi-a-GCST90025956	TRUE	reported	0.909887	66.3099	0.000129574
ebi-a-GCST90025956	5	132444128	rs72801474	A	G	0.0923087	0.0279618	0.00342479	3.29989e-17	400754	HDL cholesterol levels || id:ebi-a-GCST90025956	TRUE	reported	0.907691	66.6595	0.000131021
ebi-a-GCST90025956	17	17459620	rs7222358	C	T	0.0612469	-0.0347721	0.00412474	3.69999e-17	400754	HDL cholesterol levels || id:ebi-a-GCST90025956	TRUE	reported	0.938753	71.0671	0.000139036
ebi-a-GCST90025956	5	157925297	rs13354321	C	T	0.410444	0.0163192	0.00200749	4.40048e-17	400754	HDL cholesterol levels || id:ebi-a-GCST90025956	TRUE	reported	0.589556	66.0832	0.000128886
ebi-a-GCST90025956	1	40299195	rs17504495	C	T	0.235489	-0.01783	0.00231566	5.40008e-17	400754	HDL cholesterol levels || id:ebi-a-GCST90025956	TRUE	reported	0.764511	59.2861	0.000114469
ebi-a-GCST90025956	15	41893120	rs11630209	T	C	0.282742	0.0186888	0.00218221	7.59976e-17	400754	HDL cholesterol levels || id:ebi-a-GCST90025956	TRUE	reported	0.717258	73.3449	0.000141664
ebi-a-GCST90025956	11	68562328	rs2229738	T	C	0.0654993	-0.0323036	0.00403455	1.59993e-16	400754	HDL cholesterol levels || id:ebi-a-GCST90025956	TRUE	reported	0.934501	64.1079	0.000127746
ebi-a-GCST90025956	9	131565554	rs1572912	C	T	0.281545	-0.017116	0.00220734	1.80011e-16	400754	HDL cholesterol levels || id:ebi-a-GCST90025956	TRUE	reported	0.718455	60.1265	0.000118517
ebi-a-GCST90025956	11	116399249	rs17569676	C	T	0.210584	0.0189913	0.0024051	4.30031e-16	400754	HDL cholesterol levels || id:ebi-a-GCST90025956	TRUE	reported	0.789416	62.351	0.000119914
ebi-a-GCST90025956	3	160154258	rs1047210	C	A	0.476449	-0.0156133	0.00199494	1.39991e-15	400754	HDL cholesterol levels || id:ebi-a-GCST90025956	TRUE	reported	0.523551	61.2533	0.000121617
ebi-a-GCST90025956	15	75458850	rs11072530	A	G	0.635722	0.0154484	0.00204209	1.39991e-15	400754	HDL cholesterol levels || id:ebi-a-GCST90025956	TRUE	reported	0.364278	57.2291	0.000110534
ebi-a-GCST90025956	12	122373729	rs10840631	T	C	0.491848	0.0157459	0.00196866	1.50003e-15	400754	HDL cholesterol levels || id:ebi-a-GCST90025956	TRUE	reported	0.508152	63.9725	0.000123934
ebi-a-GCST90025956	9	1038063	rs12001314	C	A	0.22934	-0.018071	0.00234501	1.80011e-15	400754	HDL cholesterol levels || id:ebi-a-GCST90025956	TRUE	reported	0.77066	59.3848	0.000115435
ebi-a-GCST90025956	8	9149612	rs330089	C	T	0.0980359	0.0254286	0.0032918	1.99986e-15	400754	HDL cholesterol levels || id:ebi-a-GCST90025956	TRUE	reported	0.901964	59.673	0.000114353
ebi-a-GCST90025956	4	69362301	rs2278921	G	T	0.645363	0.0159616	0.00210832	2.70023e-15	400754	HDL cholesterol levels || id:ebi-a-GCST90025956	TRUE	reported	0.354637	57.3165	0.000116619
ebi-a-GCST90025956	18	19902868	rs7240035	C	T	0.588259	0.0158938	0.00201177	3.40017e-15	400754	HDL cholesterol levels || id:ebi-a-GCST90025956	TRUE	reported	0.411741	62.4164	0.000122371
ebi-a-GCST90025956	13	41264053	rs9315781	C	T	0.295129	-0.0159664	0.00217456	3.69999e-15	400754	HDL cholesterol levels || id:ebi-a-GCST90025956	TRUE	reported	0.704871	53.9102	0.000106063
ebi-a-GCST90025956	11	95311422	rs4409785	C	T	0.172428	-0.0193837	0.00259756	3.80014e-15	400754	HDL cholesterol levels || id:ebi-a-GCST90025956	TRUE	reported	0.827572	55.6855	0.00010723
ebi-a-GCST90025956	2	211540507	rs1047891	A	C	0.313232	-0.0165263	0.00216562	9.09913e-15	400754	HDL cholesterol levels || id:ebi-a-GCST90025956	TRUE	reported	0.686768	58.2354	0.000117505
ebi-a-GCST90025956	5	173362458	rs6861681	A	G	0.301957	-0.0157236	0.00215145	9.30037e-15	400754	HDL cholesterol levels || id:ebi-a-GCST90025956	TRUE	reported	0.698043	53.4123	0.000104222
ebi-a-GCST90025956	18	60845884	rs12454712	C	T	0.37506	0.0152294	0.00205324	1.50003e-14	400754	HDL cholesterol levels || id:ebi-a-GCST90025956	TRUE	reported	0.62494	55.0156	0.000108726
ebi-a-GCST90025956	15	59080390	rs75888243	C	A	0.0545423	-0.0308082	0.00433961	1.80011e-14	400754	HDL cholesterol levels || id:ebi-a-GCST90025956	TRUE	reported	0.945458	50.4001	9.789e-05
ebi-a-GCST90025956	16	88005167	rs11647008	C	T	0.495331	-0.0139897	0.00192292	2.29985e-14	400754	HDL cholesterol levels || id:ebi-a-GCST90025956	TRUE	reported	0.504669	52.9291	9.78473e-05
ebi-a-GCST90025956	14	92548785	rs1048755	T	C	0.246309	0.0157015	0.00231142	2.99985e-14	400754	HDL cholesterol levels || id:ebi-a-GCST90025956	TRUE	reported	0.753691	46.145	9.15347e-05
ebi-a-GCST90025956	4	100014805	rs2602836	G	A	0.579834	-0.0150806	0.00200663	3.59998e-14	400754	HDL cholesterol levels || id:ebi-a-GCST90025956	TRUE	reported	0.420166	56.481	0.000110813
ebi-a-GCST90025956	8	103851052	rs1062048	C	T	0.257236	0.0175811	0.00224748	4.19952e-14	400754	HDL cholesterol levels || id:ebi-a-GCST90025956	TRUE	reported	0.742764	61.1928	0.000118115
ebi-a-GCST90025956	9	94087622	rs7874056	G	T	0.106841	-0.0246567	0.00319475	4.19952e-14	400754	HDL cholesterol levels || id:ebi-a-GCST90025956	TRUE	reported	0.893159	59.5657	0.000116029
ebi-a-GCST90025956	8	20006070	rs4921692	C	T	0.0935656	-0.0257238	0.0034559	4.70002e-14	400754	HDL cholesterol levels || id:ebi-a-GCST90025956	TRUE	reported	0.906434	55.4049	0.000112241
ebi-a-GCST90025956	5	158635102	rs6556405	C	T	0.250786	0.0164705	0.00228778	5.10035e-14	400754	HDL cholesterol levels || id:ebi-a-GCST90025956	TRUE	reported	0.749214	51.8305	0.000101942
ebi-a-GCST90025956	9	107737243	rs118057579	A	G	0.0464619	-0.0344673	0.00468293	5.10035e-14	400754	HDL cholesterol levels || id:ebi-a-GCST90025956	TRUE	reported	0.953538	54.1725	0.000105264
ebi-a-GCST90025956	1	23710475	rs2298632	T	C	0.49789	0.0151502	0.00198373	5.60015e-14	400754	HDL cholesterol levels || id:ebi-a-GCST90025956	TRUE	reported	0.50211	58.3273	0.000114762
ebi-a-GCST90025956	5	1282319	rs7726159	A	C	0.327137	-0.0149512	0.00210693	5.60015e-14	400754	HDL cholesterol levels || id:ebi-a-GCST90025956	TRUE	reported	0.672863	50.3561	9.84098e-05
ebi-a-GCST90025956	1	221197094	rs61819230	T	C	0.0921342	-0.0244115	0.00338988	6.09958e-14	400754	HDL cholesterol levels || id:ebi-a-GCST90025956	TRUE	reported	0.907866	51.8585	9.96923e-05
ebi-a-GCST90025956	5	82815158	rs115912456	G	A	0.0409274	0.0354107	0.00507542	6.79986e-14	400754	HDL cholesterol levels || id:ebi-a-GCST90025956	TRUE	reported	0.959073	48.6771	9.84384e-05
ebi-a-GCST90025956	5	122359640	rs451195	C	T	0.342422	-0.0145885	0.00208322	1.10002e-13	400754	HDL cholesterol levels || id:ebi-a-GCST90025956	TRUE	reported	0.657578	49.0401	9.5843e-05
ebi-a-GCST90025956	3	50070763	rs7621352	C	A	0.468201	0.0134995	0.00197998	1.39991e-13	400754	HDL cholesterol levels || id:ebi-a-GCST90025956	TRUE	reported	0.531799	46.4851	9.07497e-05
ebi-a-GCST90025956	2	70251490	rs4563251	C	T	0.391963	0.0152513	0.00201561	1.9002e-13	400754	HDL cholesterol levels || id:ebi-a-GCST90025956	TRUE	reported	0.608037	57.2533	0.000110871
ebi-a-GCST90025956	14	81686938	rs145594822	AT	A	0.550601	-0.0154286	0.00200943	2.60016e-13	400754	HDL cholesterol levels || id:ebi-a-GCST90025956	TRUE	reported	0.449399	58.9532	0.000117802
ebi-a-GCST90025956	7	77370662	rs10441228	G	A	0.498024	0.0134985	0.00197573	2.80027e-13	400754	HDL cholesterol levels || id:ebi-a-GCST90025956	TRUE	reported	0.501976	46.6784	9.11033e-05
ebi-a-GCST90025956	10	33623251	rs3750733	A	G	0.091805	-0.0255236	0.00345695	3.80014e-13	400754	HDL cholesterol levels || id:ebi-a-GCST90025956	TRUE	reported	0.908195	54.5127	0.000108632
ebi-a-GCST90025956	16	30642867	rs7197475	T	C	0.36328	0.0146003	0.00199318	3.80014e-13	400754	HDL cholesterol levels || id:ebi-a-GCST90025956	TRUE	reported	0.63672	53.6575	9.86151e-05
ebi-a-GCST90025956	17	65368899	rs12450700	G	T	0.401068	0.0135184	0.00202496	4.40048e-13	400754	HDL cholesterol levels || id:ebi-a-GCST90025956	TRUE	reported	0.598932	44.5674	8.77963e-05
ebi-a-GCST90025956	7	28189411	rs1635852	C	T	0.507335	0.0134199	0.00197452	5.00035e-13	400754	HDL cholesterol levels || id:ebi-a-GCST90025956	TRUE	reported	0.492665	46.1929	9.00275e-05
ebi-a-GCST90025956	15	96708291	rs8023580	C	T	0.276987	0.0145097	0.00220051	6.4998e-13	400754	HDL cholesterol levels || id:ebi-a-GCST90025956	TRUE	reported	0.723013	43.4781	8.43242e-05
ebi-a-GCST90025956	10	80948593	rs703974	G	A	0.414044	0.0142924	0.00200793	6.79986e-13	400754	HDL cholesterol levels || id:ebi-a-GCST90025956	TRUE	reported	0.585956	50.6656	9.91178e-05
ebi-a-GCST90025956	22	30112364	rs737932	C	T	0.423959	-0.0145204	0.00201309	7.19946e-13	400754	HDL cholesterol levels || id:ebi-a-GCST90025956	TRUE	reported	0.576041	52.0272	0.000102983
ebi-a-GCST90025956	4	83911526	rs6847544	G	T	0.260877	-0.0159831	0.00225117	8.4004e-13	400754	HDL cholesterol levels || id:ebi-a-GCST90025956	TRUE	reported	0.739123	50.4087	9.85155e-05
ebi-a-GCST90025956	4	69536084	rs1902023	C	A	0.473749	0.0134507	0.00200001	8.80035e-13	400754	HDL cholesterol levels || id:ebi-a-GCST90025956	TRUE	reported	0.526251	45.2299	9.02113e-05
ebi-a-GCST90025956	2	220101974	rs61733623	G	A	0.0186106	-0.0539863	0.00738951	8.99912e-13	400754	HDL cholesterol levels || id:ebi-a-GCST90025956	TRUE	reported	0.981389	53.3747	0.000106463
ebi-a-GCST90025956	5	39491186	rs76086106	A	G	0.0379933	0.0329954	0.00517127	9.79941e-13	400754	HDL cholesterol levels || id:ebi-a-GCST90025956	TRUE	reported	0.962007	40.7111	7.95833e-05
ebi-a-GCST90025956	3	185513392	rs7651090	G	A	0.314287	-0.0148647	0.00212784	1.29987e-12	400754	HDL cholesterol levels || id:ebi-a-GCST90025956	TRUE	reported	0.685713	48.8016	9.52382e-05
ebi-a-GCST90025956	10	121586882	rs3188055	G	A	0.345799	-0.0145492	0.00209593	1.29987e-12	400754	HDL cholesterol levels || id:ebi-a-GCST90025956	TRUE	reported	0.654201	48.1864	9.5773e-05
ebi-a-GCST90025956	16	950446	rs8046999	G	A	0.318594	0.0141746	0.00205808	1.29987e-12	400754	HDL cholesterol levels || id:ebi-a-GCST90025956	TRUE	reported	0.681406	47.4348	8.72359e-05
ebi-a-GCST90025956	21	30717737	rs372883	C	T	0.486616	0.0133573	0.00199395	1.99986e-12	400754	HDL cholesterol levels || id:ebi-a-GCST90025956	TRUE	reported	0.513384	44.8755	8.91448e-05
ebi-a-GCST90025956	4	157720124	rs4691380	T	C	0.325435	0.014342	0.00210971	2.09991e-12	400754	HDL cholesterol levels || id:ebi-a-GCST90025956	TRUE	reported	0.674565	46.214	9.03103e-05
ebi-a-GCST90025956	18	46902576	rs76856822	C	T	0.0173431	0.0493044	0.00758328	2.29985e-12	400754	HDL cholesterol levels || id:ebi-a-GCST90025956	TRUE	reported	0.982657	42.2724	8.28571e-05
ebi-a-GCST90025956	1	935222	rs2298214	A	C	0.56743	-0.0133581	0.00202998	2.70023e-12	400754	HDL cholesterol levels || id:ebi-a-GCST90025956	TRUE	reported	0.43257	43.3018	8.75968e-05
ebi-a-GCST90025956	2	136407479	rs1446585	G	A	0.236088	0.0152805	0.00244808	2.70023e-12	400754	HDL cholesterol levels || id:ebi-a-GCST90025956	TRUE	reported	0.763912	38.9604	8.42214e-05
ebi-a-GCST90025956	1	203510396	rs6670040	T	C	0.501659	0.0138562	0.00196415	3.10027e-12	400754	HDL cholesterol levels || id:ebi-a-GCST90025956	TRUE	reported	0.498341	49.7667	9.59961e-05
ebi-a-GCST90025956	1	77964855	rs11806197	G	A	0.190801	0.0168931	0.0024958	3.29989e-12	400754	HDL cholesterol levels || id:ebi-a-GCST90025956	TRUE	reported	0.809199	45.8141	8.81221e-05
ebi-a-GCST90025956	5	96122281	rs30380	C	A	0.641568	0.0130324	0.00210392	3.59998e-12	400754	HDL cholesterol levels || id:ebi-a-GCST90025956	TRUE	reported	0.358432	38.3699	7.81139e-05
ebi-a-GCST90025956	4	103731282	rs17195906	A	G	0.152159	-0.0190237	0.00275561	5.19996e-12	400754	HDL cholesterol levels || id:ebi-a-GCST90025956	TRUE	reported	0.847841	47.66	9.33753e-05
ebi-a-GCST90025956	4	4990298	rs4450871	G	A	0.443089	0.0127648	0.00199343	5.70033e-12	400754	HDL cholesterol levels || id:ebi-a-GCST90025956	TRUE	reported	0.556911	41.004	8.04146e-05
ebi-a-GCST90025956	17	38489170	rs2715554	G	A	0.150711	-0.0191662	0.00276046	6.09958e-12	400754	HDL cholesterol levels || id:ebi-a-GCST90025956	TRUE	reported	0.849289	48.2069	9.40378e-05
ebi-a-GCST90025956	13	49525379	rs7337877	C	T	0.402204	0.0128606	0.00202362	6.29941e-12	400754	HDL cholesterol levels || id:ebi-a-GCST90025956	TRUE	reported	0.597796	40.3891	7.95338e-05
ebi-a-GCST90025956	17	28674352	rs8071580	G	A	0.357919	-0.0125297	0.00206027	6.89922e-12	400754	HDL cholesterol levels || id:ebi-a-GCST90025956	TRUE	reported	0.642081	36.9856	7.21582e-05
ebi-a-GCST90025956	13	51203769	rs797475	G	A	0.879637	-0.020425	0.00305396	7.10068e-12	400754	HDL cholesterol levels || id:ebi-a-GCST90025956	TRUE	reported	0.120363	44.7298	8.83386e-05
ebi-a-GCST90025956	12	101868843	rs7309447	A	C	0.668768	0.0142003	0.00209387	8.69961e-12	400754	HDL cholesterol levels || id:ebi-a-GCST90025956	TRUE	reported	0.331232	45.9934	8.93373e-05
ebi-a-GCST90025956	2	121310704	rs35932591	T	C	0.121508	-0.0200884	0.00301234	8.80035e-12	400754	HDL cholesterol levels || id:ebi-a-GCST90025956	TRUE	reported	0.878492	44.4716	8.61516e-05
ebi-a-GCST90025956	8	6569927	rs2928619	T	C	0.653935	0.0125939	0.002056	1e-11	400754	HDL cholesterol levels || id:ebi-a-GCST90025956	TRUE	reported	0.346065	37.521	7.17865e-05
ebi-a-GCST90025956	3	108867128	rs4855697	G	A	0.43072	0.0129844	0.00199501	1.10002e-11	400754	HDL cholesterol levels || id:ebi-a-GCST90025956	TRUE	reported	0.56928	42.3598	8.26789e-05
ebi-a-GCST90025956	3	138119952	rs2306374	C	T	0.160561	-0.0173193	0.00269201	1.10002e-11	400754	HDL cholesterol levels || id:ebi-a-GCST90025956	TRUE	reported	0.839439	41.3911	8.08574e-05
ebi-a-GCST90025956	2	178143371	rs35955110	C	T	0.310901	0.0132447	0.00212754	1.59993e-11	400754	HDL cholesterol levels || id:ebi-a-GCST90025956	TRUE	reported	0.689099	38.7551	7.51654e-05
ebi-a-GCST90025956	18	293519	rs8083730	A	G	0.0837401	0.0246304	0.0035753	1.69981e-11	400754	HDL cholesterol levels || id:ebi-a-GCST90025956	TRUE	reported	0.91626	47.4589	9.30947e-05
ebi-a-GCST90025956	2	272203	rs11553746	T	C	0.34702	0.0134971	0.00208106	2.09991e-11	400754	HDL cholesterol levels || id:ebi-a-GCST90025956	TRUE	reported	0.65298	42.0641	8.25592e-05
ebi-a-GCST90025956	3	15676426	rs6773682	A	G	0.345995	-0.013715	0.00207495	2.29985e-11	400754	HDL cholesterol levels || id:ebi-a-GCST90025956	TRUE	reported	0.654005	43.6894	8.5128e-05
ebi-a-GCST90025956	9	33113121	rs869	A	G	0.425486	-0.0125603	0.00199927	2.29985e-11	400754	HDL cholesterol levels || id:ebi-a-GCST90025956	TRUE	reported	0.574514	39.4691	7.71287e-05
ebi-a-GCST90025956	5	78421959	rs3733890	A	G	0.291592	-0.0133872	0.00218464	2.39994e-11	400754	HDL cholesterol levels || id:ebi-a-GCST90025956	TRUE	reported	0.708408	37.5508	7.40404e-05
ebi-a-GCST90025956	14	103059220	rs1057881	A	G	0.626468	-0.0135146	0.00207711	2.70023e-11	400754	HDL cholesterol levels || id:ebi-a-GCST90025956	TRUE	reported	0.373532	42.3338	8.54797e-05
ebi-a-GCST90025956	12	26426420	rs9668810	C	T	0.736099	-0.0124239	0.00223176	2.90001e-11	400754	HDL cholesterol levels || id:ebi-a-GCST90025956	TRUE	reported	0.263901	30.99	5.99685e-05
ebi-a-GCST90025956	12	57853335	rs55852335	G	A	0.047651	-0.030031	0.00462652	2.90001e-11	400754	HDL cholesterol levels || id:ebi-a-GCST90025956	TRUE	reported	0.952349	42.1338	8.18536e-05
ebi-a-GCST90025956	9	19376255	rs67710536	C	A	0.0790829	0.0252271	0.00368934	3.19963e-11	400754	HDL cholesterol levels || id:ebi-a-GCST90025956	TRUE	reported	0.920917	46.756	9.26974e-05
ebi-a-GCST90025956	4	15004655	rs7435318	A	G	0.642229	-0.0137504	0.00207757	3.69999e-11	400754	HDL cholesterol levels || id:ebi-a-GCST90025956	TRUE	reported	0.357771	43.8046	8.68872e-05
ebi-a-GCST90025956	22	29451671	rs4823006	G	A	0.449638	0.01298	0.00199846	4.40048e-11	400754	HDL cholesterol levels || id:ebi-a-GCST90025956	TRUE	reported	0.550362	42.185	8.33856e-05
ebi-a-GCST90025956	9	86550647	rs7020300	G	A	0.254727	0.0156838	0.00226254	4.60045e-11	400754	HDL cholesterol levels || id:ebi-a-GCST90025956	TRUE	reported	0.745273	48.0518	9.33949e-05
ebi-a-GCST90025956	19	48012998	rs3786521	C	T	0.491253	0.0116592	0.00197678	5.70033e-11	400754	HDL cholesterol levels || id:ebi-a-GCST90025956	TRUE	reported	0.508747	34.7873	6.79477e-05
ebi-a-GCST90025956	14	52508842	rs61747585	A	C	0.0415782	-0.0312316	0.00499201	6.4998e-11	400754	HDL cholesterol levels || id:ebi-a-GCST90025956	TRUE	reported	0.958422	39.1415	7.77393e-05
ebi-a-GCST90025956	6	55156812	rs2811232	A	G	0.544659	0.0126451	0.00198513	6.59933e-11	400754	HDL cholesterol levels || id:ebi-a-GCST90025956	TRUE	reported	0.455341	40.5758	7.93115e-05
ebi-a-GCST90025956	11	45891418	rs7123390	A	G	0.27449	0.0128675	0.00220653	7.89951e-11	400754	HDL cholesterol levels || id:ebi-a-GCST90025956	TRUE	reported	0.72551	34.007	6.5946e-05
ebi-a-GCST90025956	6	76241181	rs4708189	G	A	0.358907	0.0127491	0.00205983	8.19974e-11	400754	HDL cholesterol levels || id:ebi-a-GCST90025956	TRUE	reported	0.641093	38.3086	7.47983e-05
ebi-a-GCST90025956	2	144269386	rs35078364	G	A	0.43686	0.0111353	0.00198051	8.49963e-11	400754	HDL cholesterol levels || id:ebi-a-GCST90025956	TRUE	reported	0.56314	31.6118	6.10088e-05
ebi-a-GCST90025956	21	16340289	rs2229741	T	C	0.421794	-0.0137485	0.00203668	9.49948e-11	400754	HDL cholesterol levels || id:ebi-a-GCST90025956	TRUE	reported	0.578206	45.5685	9.21985e-05
ebi-a-GCST90025956	19	33780575	rs11668585	T	C	0.104684	-0.0198071	0.00322834	9.8992e-11	400754	HDL cholesterol levels || id:ebi-a-GCST90025956	TRUE	reported	0.895316	37.6429	7.35408e-05
ebi-a-GCST90025956	13	111540560	rs9521977	C	T	0.380735	-0.0125468	0.00204567	1.09999e-10	400754	HDL cholesterol levels || id:ebi-a-GCST90025956	TRUE	reported	0.619265	37.6179	7.42327e-05
ebi-a-GCST90025956	2	163124051	rs1990760	T	C	0.604148	-0.0129822	0.00202674	1.5e-10	400754	HDL cholesterol levels || id:ebi-a-GCST90025956	TRUE	reported	0.395852	41.0299	8.06126e-05
ebi-a-GCST90025956	10	80898969	rs1769758	T	G	0.503976	-0.0122639	0.00198537	1.6e-10	400754	HDL cholesterol levels || id:ebi-a-GCST90025956	TRUE	reported	0.496024	38.157	7.51969e-05
ebi-a-GCST90025956	4	151199080	rs2290846	A	G	0.286451	-0.0136043	0.00219352	1.79999e-10	400754	HDL cholesterol levels || id:ebi-a-GCST90025956	TRUE	reported	0.713549	38.4653	7.56583e-05
ebi-a-GCST90025956	10	118404620	rs2301179	G	A	0.493053	-0.0123047	0.00200763	2e-10	400754	HDL cholesterol levels || id:ebi-a-GCST90025956	TRUE	reported	0.506947	37.5642	7.56882e-05
ebi-a-GCST90025956	17	40735641	rs10454087	T	C	0.283024	-0.012757	0.00220532	2.19999e-10	400754	HDL cholesterol levels || id:ebi-a-GCST90025956	TRUE	reported	0.716976	33.4622	6.60473e-05
ebi-a-GCST90025956	4	38698924	rs36023504	T	C	0.382147	-0.01349	0.00206209	2.99999e-10	400754	HDL cholesterol levels || id:ebi-a-GCST90025956	TRUE	reported	0.617853	42.7965	8.59349e-05
ebi-a-GCST90025956	3	11647942	rs6793495	A	G	0.266852	0.0118313	0.0022307	3.09999e-10	400754	HDL cholesterol levels || id:ebi-a-GCST90025956	TRUE	reported	0.733148	28.1308	5.47718e-05
ebi-a-GCST90025956	13	71809805	rs12866069	A	G	0.241579	-0.0137766	0.0023222	3.2e-10	400754	HDL cholesterol levels || id:ebi-a-GCST90025956	TRUE	reported	0.758421	35.1953	6.95478e-05
ebi-a-GCST90025956	1	172346548	rs1011731	A	G	0.567213	0.0124234	0.00198101	3.29997e-10	400754	HDL cholesterol levels || id:ebi-a-GCST90025956	TRUE	reported	0.432787	39.3285	7.57759e-05
ebi-a-GCST90025956	4	146464773	rs7662543	T	C	0.548161	0.0119678	0.00198943	3.79997e-10	400754	HDL cholesterol levels || id:ebi-a-GCST90025956	TRUE	reported	0.451839	36.1886	7.09497e-05
ebi-a-GCST90025956	7	38268201	rs4720272	T	G	0.240555	0.013914	0.00229463	3.89996e-10	400754	HDL cholesterol levels || id:ebi-a-GCST90025956	TRUE	reported	0.759445	36.7687	7.07367e-05
ebi-a-GCST90025956	19	7912816	rs2307003	T	C	0.36282	-0.0114918	0.00205807	3.89996e-10	400754	HDL cholesterol levels || id:ebi-a-GCST90025956	TRUE	reported	0.63718	31.1785	6.10604e-05
ebi-a-GCST90025956	7	150512307	rs16884656	C	T	0.100798	-0.0187377	0.0032812	4.39997e-10	400754	HDL cholesterol levels || id:ebi-a-GCST90025956	TRUE	reported	0.899202	32.6112	6.36461e-05
ebi-a-GCST90025956	8	61541273	rs631408	C	T	0.378676	0.0118946	0.00202002	4.39997e-10	400754	HDL cholesterol levels || id:ebi-a-GCST90025956	TRUE	reported	0.621324	34.6728	6.65757e-05
ebi-a-GCST90025956	8	116648565	rs2737229	C	A	0.301689	-0.0118865	0.00213105	4.49997e-10	400754	HDL cholesterol levels || id:ebi-a-GCST90025956	TRUE	reported	0.698311	31.1115	5.95314e-05
ebi-a-GCST90025956	12	89745477	rs2279574	A	C	0.537805	-0.0125209	0.00199996	4.60002e-10	400754	HDL cholesterol levels || id:ebi-a-GCST90025956	TRUE	reported	0.462195	39.1948	7.79383e-05
ebi-a-GCST90025956	3	101101361	rs2682391	A	G	0.380234	-0.0112801	0.00203363	4.70002e-10	400754	HDL cholesterol levels || id:ebi-a-GCST90025956	TRUE	reported	0.619766	30.7668	5.99701e-05
ebi-a-GCST90025956	12	107349294	rs2287163	T	C	0.373075	-0.0117615	0.00203772	5.39995e-10	400754	HDL cholesterol levels || id:ebi-a-GCST90025956	TRUE	reported	0.626925	33.3147	6.47094e-05
ebi-a-GCST90025956	14	20938251	rs1760940	C	A	0.246968	0.0138199	0.00230462	5.49997e-10	400754	HDL cholesterol levels || id:ebi-a-GCST90025956	TRUE	reported	0.753032	35.9593	7.10385e-05
ebi-a-GCST90025956	10	71093392	rs16926246	T	C	0.130422	-0.0177086	0.00293822	5.99998e-10	400754	HDL cholesterol levels || id:ebi-a-GCST90025956	TRUE	reported	0.869578	36.3245	7.11308e-05
ebi-a-GCST90025956	20	553269	rs8122732	A	G	0.278497	-0.0130802	0.0022114	6.59994e-10	400754	HDL cholesterol levels || id:ebi-a-GCST90025956	TRUE	reported	0.721503	34.986	6.87571e-05
ebi-a-GCST90025956	1	183214883	rs10429829	C	T	0.137634	0.016293	0.00284551	7.59994e-10	400754	HDL cholesterol levels || id:ebi-a-GCST90025956	TRUE	reported	0.862366	32.7855	6.30158e-05
ebi-a-GCST90025956	7	94974185	rs17883513	G	A	0.0344789	0.0323977	0.00542125	8e-10	400754	HDL cholesterol levels || id:ebi-a-GCST90025956	TRUE	reported	0.965521	35.7133	6.98833e-05
ebi-a-GCST90025956	12	20585303	rs7489210	T	C	0.139583	-0.0174399	0.00284103	8.19993e-10	400754	HDL cholesterol levels || id:ebi-a-GCST90025956	TRUE	reported	0.860417	37.6822	7.30566e-05
ebi-a-GCST90025956	11	55180057	rs59570125	A	G	0.113684	-0.0170839	0.00311484	1e-09	400754	HDL cholesterol levels || id:ebi-a-GCST90025956	TRUE	reported	0.886316	30.0817	5.88155e-05
ebi-a-GCST90025956	15	83561606	rs41310978	G	A	0.215265	-0.0141923	0.00239576	1.29999e-09	400754	HDL cholesterol levels || id:ebi-a-GCST90025956	TRUE	reported	0.784735	35.0929	6.80506e-05
ebi-a-GCST90025956	16	69541418	rs72626170	G	A	0.220135	-0.0139658	0.00232051	1.29999e-09	400754	HDL cholesterol levels || id:ebi-a-GCST90025956	TRUE	reported	0.779865	36.2214	6.69684e-05
ebi-a-GCST90025956	13	28645757	rs12428172	G	A	0.544382	-0.0126119	0.00199534	1.5e-09	400754	HDL cholesterol levels || id:ebi-a-GCST90025956	TRUE	reported	0.455618	39.951	7.89034e-05
ebi-a-GCST90025956	17	72691928	rs2034310	C	T	0.806056	-0.0147664	0.00257046	1.5e-09	400754	HDL cholesterol levels || id:ebi-a-GCST90025956	TRUE	reported	0.193944	33.001	6.81743e-05
ebi-a-GCST90025956	3	69879323	rs6805563	A	G	0.431239	-0.0115335	0.00199274	1.7e-09	400754	HDL cholesterol levels || id:ebi-a-GCST90025956	TRUE	reported	0.568761	33.4982	6.52529e-05
ebi-a-GCST90025956	19	4101062	rs10250	T	G	0.474068	0.0111564	0.0020111	1.7e-09	400754	HDL cholesterol levels || id:ebi-a-GCST90025956	TRUE	reported	0.525932	30.7738	6.20652e-05
ebi-a-GCST90025956	14	89795111	rs76186975	T	C	0.157925	-0.0152482	0.0027241	1.79999e-09	400754	HDL cholesterol levels || id:ebi-a-GCST90025956	TRUE	reported	0.842075	31.3322	6.18399e-05
ebi-a-GCST90025956	20	22050503	rs1160312	G	A	0.459929	0.0112634	0.00198708	1.79999e-09	400754	HDL cholesterol levels || id:ebi-a-GCST90025956	TRUE	reported	0.540071	32.1298	6.30247e-05
ebi-a-GCST90025956	17	27717123	rs140657767	G	T	0.0147532	-0.0441215	0.00820116	2e-09	400754	HDL cholesterol levels || id:ebi-a-GCST90025956	TRUE	reported	0.985247	28.9434	5.65929e-05
ebi-a-GCST90025956	6	20261048	rs9295460	C	A	0.729902	0.0124484	0.00222754	2.59998e-09	400754	HDL cholesterol levels || id:ebi-a-GCST90025956	TRUE	reported	0.270098	31.2303	6.11003e-05
ebi-a-GCST90025956	2	158523554	rs4664231	A	G	0.785671	-0.0144422	0.00240009	2.99999e-09	400754	HDL cholesterol levels || id:ebi-a-GCST90025956	TRUE	reported	0.214329	36.2086	7.02455e-05
ebi-a-GCST90025956	8	22005580	rs11550101	T	C	0.142657	-0.0153073	0.00291092	2.99999e-09	400754	HDL cholesterol levels || id:ebi-a-GCST90025956	TRUE	reported	0.857343	27.6526	5.73159e-05
ebi-a-GCST90025956	2	65298839	rs17849707	G	A	0.208806	0.0140915	0.00242688	3.09999e-09	400754	HDL cholesterol levels || id:ebi-a-GCST90025956	TRUE	reported	0.791194	33.7146	6.56101e-05
ebi-a-GCST90025956	3	71769256	rs13083133	C	T	0.0920126	0.0196768	0.00341377	3.09999e-09	400754	HDL cholesterol levels || id:ebi-a-GCST90025956	TRUE	reported	0.907987	33.2231	6.46943e-05
ebi-a-GCST90025956	20	51025381	rs1033662	G	A	0.367158	0.0116555	0.00205526	3.2e-09	400754	HDL cholesterol levels || id:ebi-a-GCST90025956	TRUE	reported	0.632842	32.1609	6.31306e-05
ebi-a-GCST90025956	1	205130413	rs3851294	G	A	0.904883	-0.0197252	0.00340253	3.40001e-09	400754	HDL cholesterol levels || id:ebi-a-GCST90025956	TRUE	reported	0.095117	33.6077	6.69766e-05
ebi-a-GCST90025956	5	135450333	rs12520112	G	A	0.695593	0.0124736	0.00214611	3.40001e-09	400754	HDL cholesterol levels || id:ebi-a-GCST90025956	TRUE	reported	0.304407	33.7816	6.58906e-05
ebi-a-GCST90025956	12	71099936	rs954090	G	A	0.324899	0.0120227	0.00210404	3.50002e-09	400754	HDL cholesterol levels || id:ebi-a-GCST90025956	TRUE	reported	0.675101	32.651	6.3409e-05
ebi-a-GCST90025956	4	143318673	rs10006795	C	A	0.614685	0.0108393	0.002031	3.59998e-09	400754	HDL cholesterol levels || id:ebi-a-GCST90025956	TRUE	reported	0.385315	28.4828	5.56546e-05
ebi-a-GCST90025956	5	134443606	rs254560	A	G	0.407782	-0.0115798	0.00201163	3.79997e-09	400754	HDL cholesterol levels || id:ebi-a-GCST90025956	TRUE	reported	0.592218	33.1364	6.47652e-05
ebi-a-GCST90025956	9	107878643	rs12343892	A	G	0.052509	-0.0256758	0.00441689	4e-09	400754	HDL cholesterol levels || id:ebi-a-GCST90025956	TRUE	reported	0.947491	33.7921	6.55974e-05
ebi-a-GCST90025956	11	2857194	rs2237895	C	A	0.415514	-0.0110858	0.00198992	4.49997e-09	400754	HDL cholesterol levels || id:ebi-a-GCST90025956	TRUE	reported	0.584486	31.0358	5.96931e-05
ebi-a-GCST90025956	2	29099528	rs60617439	T	C	0.462325	-0.0116633	0.00197105	5.60003e-09	400754	HDL cholesterol levels || id:ebi-a-GCST90025956	TRUE	reported	0.537675	35.0145	6.76301e-05
ebi-a-GCST90025956	3	37136711	rs9820888	G	T	0.816436	0.0157252	0.00255259	5.80003e-09	400754	HDL cholesterol levels || id:ebi-a-GCST90025956	TRUE	reported	0.183564	37.9516	7.41194e-05
ebi-a-GCST90025956	9	16864521	rs2153271	T	C	0.611504	0.0116996	0.00202281	6.1e-09	400754	HDL cholesterol levels || id:ebi-a-GCST90025956	TRUE	reported	0.388496	33.4528	6.50366e-05
ebi-a-GCST90025956	1	2938265	rs4576609	T	C	0.183345	-0.0142583	0.0025598	6.80002e-09	400754	HDL cholesterol levels || id:ebi-a-GCST90025956	TRUE	reported	0.816655	31.0258	6.08798e-05
ebi-a-GCST90025956	17	8078765	rs8069739	C	T	0.678168	-0.0117531	0.00211804	6.80002e-09	400754	HDL cholesterol levels || id:ebi-a-GCST90025956	TRUE	reported	0.321832	30.7919	6.02978e-05
ebi-a-GCST90025956	12	53777171	rs3741651	G	A	0.172546	-0.0142759	0.00261484	7.39997e-09	400754	HDL cholesterol levels || id:ebi-a-GCST90025956	TRUE	reported	0.827454	29.8069	5.8195e-05
ebi-a-GCST90025956	10	122915345	rs72631105	A	G	0.184882	-0.0153396	0.00254683	8.10009e-09	400754	HDL cholesterol levels || id:ebi-a-GCST90025956	TRUE	reported	0.815118	36.2767	7.09207e-05
ebi-a-GCST90025956	6	32657578	rs7774434	C	T	0.377218	0.0167356	0.00275435	8.40001e-09	400754	HDL cholesterol levels || id:ebi-a-GCST90025956	TRUE	reported	0.622782	36.9185	0.000131595
ebi-a-GCST90025956	7	139059964	rs6963867	G	T	0.228183	0.0128549	0.00236675	8.70001e-09	400754	HDL cholesterol levels || id:ebi-a-GCST90025956	TRUE	reported	0.771817	29.5007	5.82056e-05
ebi-a-GCST90025956	6	164092291	rs4709741	A	C	0.0955263	0.017565	0.00336745	9.20005e-09	400754	HDL cholesterol levels || id:ebi-a-GCST90025956	TRUE	reported	0.904474	27.2078	5.33145e-05
ebi-a-GCST90025956	1	161651064	rs723177	C	T	0.698584	0.0121423	0.00214172	1.09999e-08	400754	HDL cholesterol levels || id:ebi-a-GCST90025956	TRUE	reported	0.301416	32.1423	6.20893e-05
ebi-a-GCST90025956	5	107366443	rs17440916	G	A	0.160314	0.0137748	0.00269804	1.09999e-08	400754	HDL cholesterol levels || id:ebi-a-GCST90025956	TRUE	reported	0.839686	26.066	5.10845e-05
ebi-a-GCST90025956	2	228552709	rs13025803	T	C	0.456372	0.0110857	0.00197702	1.2e-08	400754	HDL cholesterol levels || id:ebi-a-GCST90025956	TRUE	reported	0.543628	31.4416	6.09785e-05
ebi-a-GCST90025956	16	11439639	rs918737	C	T	0.68011	-0.0109241	0.00206193	1.2e-08	400754	HDL cholesterol levels || id:ebi-a-GCST90025956	TRUE	reported	0.31989	28.0688	5.19256e-05
ebi-a-GCST90025956	14	90033046	rs17126047	C	T	0.64367	0.0121761	0.00207305	1.6e-08	400754	HDL cholesterol levels || id:ebi-a-GCST90025956	TRUE	reported	0.35633	34.4982	6.80083e-05
ebi-a-GCST90025956	7	15895516	rs38173	G	A	0.725655	0.012706	0.00221171	1.7e-08	400754	HDL cholesterol levels || id:ebi-a-GCST90025956	TRUE	reported	0.274345	33.0036	6.42799e-05
ebi-a-GCST90025956	11	75429459	rs623693	C	A	0.46433	0.0104197	0.0019638	1.7e-08	400754	HDL cholesterol levels || id:ebi-a-GCST90025956	TRUE	reported	0.53567	28.1524	5.40088e-05
ebi-a-GCST90025956	9	4289050	rs7034200	A	C	0.479503	0.010102	0.00197572	1.79999e-08	400754	HDL cholesterol levels || id:ebi-a-GCST90025956	TRUE	reported	0.520497	26.1435	5.09395e-05
ebi-a-GCST90025956	16	11859341	rs7199993	G	A	0.530847	-0.0108806	0.00194185	1.79999e-08	400754	HDL cholesterol levels || id:ebi-a-GCST90025956	TRUE	reported	0.469153	31.396	5.89684e-05
ebi-a-GCST90025956	14	101200645	rs1802710	C	T	0.483794	0.0110999	0.00203579	2e-08	400754	HDL cholesterol levels || id:ebi-a-GCST90025956	TRUE	reported	0.516206	29.7284	6.15392e-05
ebi-a-GCST90025956	12	51793821	rs10876171	A	G	0.637895	-0.0100751	0.00204677	2.1e-08	400754	HDL cholesterol levels || id:ebi-a-GCST90025956	TRUE	reported	0.362105	24.2304	4.68935e-05
ebi-a-GCST90025956	7	35709842	rs3779234	T	C	0.373141	-0.0107095	0.00205638	2.19999e-08	400754	HDL cholesterol levels || id:ebi-a-GCST90025956	TRUE	reported	0.626859	27.1226	5.36551e-05
ebi-a-GCST90025956	16	85515472	rs7198857	A	G	0.606201	-0.0100742	0.00196173	2.19999e-08	400754	HDL cholesterol levels || id:ebi-a-GCST90025956	TRUE	reported	0.393799	26.372	4.84554e-05
ebi-a-GCST90025956	5	60929982	rs26913	T	C	0.571134	-0.0113961	0.00199976	2.30001e-08	400754	HDL cholesterol levels || id:ebi-a-GCST90025956	TRUE	reported	0.428866	32.4756	6.36212e-05
ebi-a-GCST90025956	5	153620581	rs10059636	G	T	0.667645	0.0124342	0.00209836	2.39999e-08	400754	HDL cholesterol levels || id:ebi-a-GCST90025956	TRUE	reported	0.332355	35.1136	6.86141e-05
ebi-a-GCST90025956	1	230815481	rs2493144	G	T	0.565625	-0.0100153	0.00198198	2.5e-08	400754	HDL cholesterol levels || id:ebi-a-GCST90025956	TRUE	reported	0.434375	25.5346	4.92892e-05
ebi-a-GCST90025956	1	26872554	rs12723936	G	A	0.258093	0.0120412	0.00224714	2.69998e-08	400754	HDL cholesterol levels || id:ebi-a-GCST90025956	TRUE	reported	0.741907	28.713	5.55259e-05
ebi-a-GCST90025956	15	74749015	rs7166701	G	A	0.127119	-0.0180065	0.00295046	2.69998e-08	400754	HDL cholesterol levels || id:ebi-a-GCST90025956	TRUE	reported	0.872881	37.246	7.19539e-05
ebi-a-GCST90025956	17	16842991	rs34562254	A	G	0.0989051	-0.0182357	0.00332077	2.80001e-08	400754	HDL cholesterol levels || id:ebi-a-GCST90025956	TRUE	reported	0.901095	30.1556	5.9274e-05
ebi-a-GCST90025956	1	110279701	rs7483	T	C	0.300061	0.0124634	0.00216563	3.2e-08	400754	HDL cholesterol levels || id:ebi-a-GCST90025956	TRUE	reported	0.699939	33.1211	6.52488e-05
ebi-a-GCST90025956	21	16855993	rs2823299	T	G	0.203386	-0.0135711	0.00247089	3.69999e-08	400754	HDL cholesterol levels || id:ebi-a-GCST90025956	TRUE	reported	0.796614	30.1664	5.968e-05
ebi-a-GCST90025956	12	6502131	rs2364482	G	T	0.19674	0.0133747	0.002478	3.89996e-08	400754	HDL cholesterol levels || id:ebi-a-GCST90025956	TRUE	reported	0.80326	29.1317	5.65388e-05
ebi-a-GCST90025956	22	18650682	rs3180408	T	C	0.332164	-0.011844	0.00213297	4.30002e-08	400754	HDL cholesterol levels || id:ebi-a-GCST90025956	TRUE	reported	0.667836	30.8338	6.22371e-05
ebi-a-GCST90025956	1	196967458	rs1332664	T	G	0.15877	0.0136782	0.00269689	4.60002e-08	400754	HDL cholesterol levels || id:ebi-a-GCST90025956	TRUE	reported	0.84123	25.7236	4.99771e-05
ebi-a-GCST90025956	19	18541785	rs35742476	T	C	0.206499	0.013422	0.00245343	4.60002e-08	400754	HDL cholesterol levels || id:ebi-a-GCST90025956	TRUE	reported	0.793501	29.9286	5.90378e-05

## Sheet: HDL-C(UKBB)
id.exposure	chr.exposure	pos.exposure	SNP	effect_allele.exposure	other_allele.exposure	eaf.exposure	beta.exposure	se.exposure	pval.exposure	samplesize.exposure	exposure	mr_keep.exposure	pval_origin.exposure	MAF	F_statistic_exposure	variance explained
ieu-b-109	15	58678720	rs261290	C	T	0.654078	-0.103526	0.0020061	1e-200		HDL cholesterol || id:ieu-b-109	TRUE	reported	0.345922	2663.14	0.00484994
ieu-b-109	15	58725839	rs633695	G	A	0.292794	0.0838913	0.00210275	1e-200		HDL cholesterol || id:ieu-b-109	TRUE	reported	0.707206	1591.69	0.00291455
ieu-b-109	16	56991363	rs183130	T	C	0.323819	0.224512	0.0020154	1e-200		HDL cholesterol || id:ieu-b-109	TRUE	reported	0.676181	12409.6	0.0220737
ieu-b-109	18	47109955	rs77960347	G	A	0.013349	0.290966	0.00830188	1e-200		HDL cholesterol || id:ieu-b-109	TRUE	reported	0.986651	1228.38	0.00223011
ieu-b-109	9	107661742	rs2740488	C	A	0.265328	-0.0686515	0.00216181	1e-200		HDL cholesterol || id:ieu-b-109	TRUE	reported	0.734672	1008.47	0.00183741
ieu-b-109	19	8429323	rs116843064	A	G	0.019327	0.206178	0.0069176	3.39625e-195		HDL cholesterol || id:ieu-b-109	TRUE	reported	0.980673	888.329	0.0016114
ieu-b-109	16	57049137	rs75911530	A	G	0.03296	-0.163532	0.00554374	2.99916e-191		HDL cholesterol || id:ieu-b-109	TRUE	reported	0.96704	870.161	0.00170478
ieu-b-109	19	45411941	rs429358	C	T	0.154325	-0.0756554	0.00263871	8.70964e-181		HDL cholesterol || id:ieu-b-109	TRUE	reported	0.845675	822.047	0.001494
ieu-b-109	11	61592362	rs174566	G	A	0.350061	-0.0562241	0.00199551	1.1995e-174		HDL cholesterol || id:ieu-b-109	TRUE	reported	0.649939	793.848	0.00143844
ieu-b-109	17	41809207	rs145947882	C	A	0.026042	-0.164935	0.00609907	4.69894e-161		HDL cholesterol || id:ieu-b-109	TRUE	reported	0.973958	731.305	0.00137997
ieu-b-109	8	9183358	rs9987289	G	A	0.908737	0.0872902	0.00329366	9.09913e-155		HDL cholesterol || id:ieu-b-109	TRUE	reported	0.091263	702.382	0.00126385
ieu-b-109	20	44551855	rs6073958	C	T	0.198804	-0.0609299	0.00239207	4.10204e-143		HDL cholesterol || id:ieu-b-109	TRUE	reported	0.801196	648.803	0.00118265
ieu-b-109	2	21231524	rs676210	A	G	0.205227	0.0592694	0.00235237	4.4978e-140		HDL cholesterol || id:ieu-b-109	TRUE	reported	0.794773	634.819	0.00114596
ieu-b-109	8	19766233	rs139915535	G	A	0.018014	-0.178801	0.00713898	1.90108e-138		HDL cholesterol || id:ieu-b-109	TRUE	reported	0.981986	627.289	0.00113106
ieu-b-109	4	103188709	rs13107325	T	C	0.074942	-0.080346	0.00362445	6.99842e-109		HDL cholesterol || id:ieu-b-109	TRUE	reported	0.925058	491.41	0.000895061
ieu-b-109	11	47326073	rs12575456	A	G	0.321829	0.0445866	0.00203342	1.39959e-106		HDL cholesterol || id:ieu-b-109	TRUE	reported	0.678171	480.789	0.000867767
ieu-b-109	2	227099180	rs2943645	T	C	0.646663	-0.0434706	0.00198833	5.90201e-106		HDL cholesterol || id:ieu-b-109	TRUE	reported	0.353337	477.985	0.000863552
ieu-b-109	12	125265201	rs921919	A	G	0.669162	-0.041665	0.00206455	1.39991e-90		HDL cholesterol || id:ieu-b-109	TRUE	reported	0.330838	407.279	0.000768634
ieu-b-109	11	116714293	rs141469619	G	A	0.009879	-0.203479	0.0101857	8.69961e-89		HDL cholesterol || id:ieu-b-109	TRUE	reported	0.990121	399.078	0.000809973
ieu-b-109	16	67940350	rs55781197	G	A	0.115034	0.0587349	0.00295144	4.00037e-88		HDL cholesterol || id:ieu-b-109	TRUE	reported	0.884966	396.027	0.000702385
ieu-b-109	11	117095283	rs59781045	T	C	0.068117	0.074037	0.0037879	4.49987e-85		HDL cholesterol || id:ieu-b-109	TRUE	reported	0.931883	382.033	0.000695896
ieu-b-109	1	40035928	rs3768321	T	G	0.196691	-0.0452296	0.00239482	1.50003e-79		HDL cholesterol || id:ieu-b-109	TRUE	reported	0.803309	356.697	0.000646461
ieu-b-109	6	161008646	rs41272086	A	G	0.105505	-0.0567846	0.00310319	8.49963e-75		HDL cholesterol || id:ieu-b-109	TRUE	reported	0.894495	334.845	0.000608614
ieu-b-109	19	54800500	rs367070	G	A	0.225571	0.0417949	0.00228709	1.29987e-74		HDL cholesterol || id:ieu-b-109	TRUE	reported	0.774429	333.949	0.000610297
ieu-b-109	9	15304782	rs686030	A	C	0.858823	0.0498241	0.00273951	6.4998e-74		HDL cholesterol || id:ieu-b-109	TRUE	reported	0.141177	330.775	0.000601972
ieu-b-109	16	81534790	rs2925979	C	T	0.699999	0.037299	0.00205659	1.59993e-73		HDL cholesterol || id:ieu-b-109	TRUE	reported	0.300001	328.927	0.000584312
ieu-b-109	8	126480367	rs4871603	T	C	0.653471	0.0360061	0.00199228	5.19996e-73		HDL cholesterol || id:ieu-b-109	TRUE	reported	0.346529	326.626	0.000587149
ieu-b-109	6	43757896	rs998584	A	C	0.482733	-0.0341901	0.00190975	1.10002e-71		HDL cholesterol || id:ieu-b-109	TRUE	reported	0.517267	320.515	0.000583784
ieu-b-109	10	113940329	rs2792751	C	T	0.725031	-0.0360998	0.0021336	3.19963e-64		HDL cholesterol || id:ieu-b-109	TRUE	reported	0.274969	286.275	0.000519613
ieu-b-109	8	116601894	rs6469605	T	C	0.568501	0.0316197	0.00191959	5.79963e-61		HDL cholesterol || id:ieu-b-109	TRUE	reported	0.431499	271.33	0.00049052
ieu-b-109	9	107586753	rs2066714	C	T	0.128622	0.0465396	0.00284369	3.40017e-60		HDL cholesterol || id:ieu-b-109	TRUE	reported	0.871378	267.843	0.000485509
ieu-b-109	20	43008981	rs150224153	T	C	0.029665	-0.0934689	0.00575879	3.10027e-59		HDL cholesterol || id:ieu-b-109	TRUE	reported	0.970335	263.434	0.000502956
ieu-b-109	12	123199410	rs113740515	A	G	0.209452	0.0377752	0.00233951	1.20005e-58		HDL cholesterol || id:ieu-b-109	TRUE	reported	0.790548	260.714	0.000472559
ieu-b-109	2	219699999	rs78058190	A	G	0.050415	-0.0783702	0.00490443	1.80011e-57		HDL cholesterol || id:ieu-b-109	TRUE	reported	0.949585	255.344	0.000588065
ieu-b-109	17	76391653	rs4969141	T	C	0.489676	0.0296373	0.00191152	3.19963e-54		HDL cholesterol || id:ieu-b-109	TRUE	reported	0.510324	240.392	0.000438998
ieu-b-109	15	43726625	rs150844304	C	A	0.025907	-0.090543	0.00599215	1.39991e-51		HDL cholesterol || id:ieu-b-109	TRUE	reported	0.974093	228.32	0.000413768
ieu-b-109	19	11348521	rs3745683	A	G	0.074638	-0.0546353	0.00362928	3.19963e-51		HDL cholesterol || id:ieu-b-109	TRUE	reported	0.925362	226.624	0.000412333
ieu-b-109	2	165528876	rs13389219	T	C	0.392619	0.0277324	0.00194608	4.49987e-46		HDL cholesterol || id:ieu-b-109	TRUE	reported	0.607381	203.074	0.000366807
ieu-b-109	12	111884608	rs3184504	C	T	0.517322	0.0265387	0.00190452	3.90032e-44		HDL cholesterol || id:ieu-b-109	TRUE	reported	0.482678	194.173	0.000351729
ieu-b-109	9	107576246	rs2297409	A	G	0.194635	-0.0333565	0.00240571	1e-43		HDL cholesterol || id:ieu-b-109	TRUE	reported	0.805365	192.254	0.000348823
ieu-b-109	12	57839173	rs61352607	T	G	0.240851	0.0306111	0.00222442	4.40048e-43		HDL cholesterol || id:ieu-b-109	TRUE	reported	0.759149	189.376	0.00034266
ieu-b-109	16	56702000	rs904770	C	T	0.888768	-0.0412068	0.00300016	6.29941e-43		HDL cholesterol || id:ieu-b-109	TRUE	reported	0.111232	188.647	0.000335727
ieu-b-109	8	144302570	rs7817574	C	T	0.185003	0.0331985	0.00243942	3.50026e-42		HDL cholesterol || id:ieu-b-109	TRUE	reported	0.814997	185.21	0.000332355
ieu-b-109	22	21925017	rs2256609	G	A	0.189238	-0.0328881	0.00244058	2.19989e-41		HDL cholesterol || id:ieu-b-109	TRUE	reported	0.810762	181.59	0.000331902
ieu-b-109	1	220970028	rs2642438	G	A	0.702698	0.0276562	0.00207854	2.09991e-40		HDL cholesterol || id:ieu-b-109	TRUE	reported	0.297302	177.039	0.000319581
ieu-b-109	17	37817482	rs2271308	C	T	0.733051	0.0278808	0.002156	2.99985e-38		HDL cholesterol || id:ieu-b-109	TRUE	reported	0.266949	167.23	0.000304231
ieu-b-109	1	182136401	rs61805075	A	G	0.328694	-0.0257183	0.00202534	6.00067e-37		HDL cholesterol || id:ieu-b-109	TRUE	reported	0.671306	161.246	0.000291895
ieu-b-109	5	55857025	rs11429307	G	GT	0.808907	0.0308032	0.00243282	9.70063e-37		HDL cholesterol || id:ieu-b-109	TRUE	reported	0.191093	160.314	0.000293336
ieu-b-109	1	109817590	rs12740374	T	G	0.221008	0.0288629	0.00229106	2.19989e-36		HDL cholesterol || id:ieu-b-109	TRUE	reported	0.778992	158.711	0.000286847
ieu-b-109	19	45423944	rs144311893	T	C	0.022086	0.0809615	0.0066916	1.10002e-33		HDL cholesterol || id:ieu-b-109	TRUE	reported	0.977914	146.385	0.000283142
ieu-b-109	7	6456091	rs13235365	T	C	0.273616	0.0258181	0.00214379	2.09991e-33		HDL cholesterol || id:ieu-b-109	TRUE	reported	0.726384	145.039	0.000264964
ieu-b-109	3	50041313	rs6765484	T	C	0.472827	0.0225207	0.00190864	3.90032e-32		HDL cholesterol || id:ieu-b-109	TRUE	reported	0.527173	139.225	0.000252842
ieu-b-109	12	20470199	rs11045171	G	A	0.197605	0.0283661	0.00240558	4.30031e-32		HDL cholesterol || id:ieu-b-109	TRUE	reported	0.802395	139.046	0.000255162
ieu-b-109	16	56946502	rs117738782	C	T	0.007447	-0.140191	0.0119115	5.60015e-32		HDL cholesterol || id:ieu-b-109	TRUE	reported	0.992553	138.518	0.00029054
ieu-b-109	12	125328375	rs3924313	A	G	0.322221	-0.0239168	0.00204761	1.59993e-31		HDL cholesterol || id:ieu-b-109	TRUE	reported	0.677779	136.431	0.000249849
ieu-b-109	6	34335088	rs147627829	A	G	0.043706	-0.0535763	0.00468184	2.49977e-30		HDL cholesterol || id:ieu-b-109	TRUE	reported	0.956294	130.952	0.000239943
ieu-b-109	17	66823805	rs112001035	A	G	0.060492	-0.0466304	0.00408312	3.29989e-30		HDL cholesterol || id:ieu-b-109	TRUE	reported	0.939508	130.423	0.000247153
ieu-b-109	19	8424060	rs62117487	G	A	0.057038	0.0457487	0.00411744	1.10002e-28		HDL cholesterol || id:ieu-b-109	TRUE	reported	0.942962	123.453	0.000225137
ieu-b-109	20	46340974	rs6018652	A	G	0.792888	0.0259271	0.0023605	4.60045e-28		HDL cholesterol || id:ieu-b-109	TRUE	reported	0.207112	120.642	0.000220778
ieu-b-109	12	110010151	rs2111216	G	A	0.593934	0.0213297	0.00194338	5.00035e-28		HDL cholesterol || id:ieu-b-109	TRUE	reported	0.406066	120.463	0.000219449
ieu-b-109	3	185822353	rs10513801	G	T	0.137151	-0.0303325	0.00277034	6.70039e-28		HDL cholesterol || id:ieu-b-109	TRUE	reported	0.862849	119.881	0.000217761
ieu-b-109	11	64021821	rs2302263	T	C	0.088695	-0.0364373	0.00335268	1.59993e-27		HDL cholesterol || id:ieu-b-109	TRUE	reported	0.911305	118.116	0.000214627
ieu-b-109	16	56713371	rs77879697	T	C	0.027823	-0.0632561	0.00584847	2.90001e-27		HDL cholesterol || id:ieu-b-109	TRUE	reported	0.972177	116.982	0.000216463
ieu-b-109	18	47429022	rs2298624	T	C	0.132532	0.0300361	0.00280916	1.10002e-26		HDL cholesterol || id:ieu-b-109	TRUE	reported	0.867468	114.323	0.000207439
ieu-b-109	11	122524951	rs11218738	A	G	0.249489	0.0234498	0.00219817	1.39991e-26		HDL cholesterol || id:ieu-b-109	TRUE	reported	0.750511	113.804	0.000205929
ieu-b-109	6	127454893	rs72959041	A	G	0.049112	-0.0475504	0.00446542	1.80011e-26		HDL cholesterol || id:ieu-b-109	TRUE	reported	0.950888	113.392	0.000211181
ieu-b-109	18	57739072	rs11664369	T	C	0.267061	-0.0229777	0.00215861	1.80011e-26		HDL cholesterol || id:ieu-b-109	TRUE	reported	0.732939	113.309	0.000206691
ieu-b-109	7	1051664	rs10233430	C	T	0.427019	-0.0204944	0.00192772	2.09991e-26		HDL cholesterol || id:ieu-b-109	TRUE	reported	0.572981	113.027	0.000205536
ieu-b-109	4	89723065	rs6824451	A	G	0.464071	-0.0200444	0.00191167	1e-25		HDL cholesterol || id:ieu-b-109	TRUE	reported	0.535929	109.941	0.000199852
ieu-b-109	16	15150505	rs12928099	A	C	0.29612	0.0214263	0.00206787	3.69999e-25		HDL cholesterol || id:ieu-b-109	TRUE	reported	0.70388	107.361	0.000191377
ieu-b-109	15	58569330	rs34663616	A	C	0.136751	0.0286839	0.00282637	3.40017e-24		HDL cholesterol || id:ieu-b-109	TRUE	reported	0.863249	102.996	0.000194255
ieu-b-109	10	94839642	rs2068888	A	G	0.450441	0.0191803	0.0019152	1.29987e-23		HDL cholesterol || id:ieu-b-109	TRUE	reported	0.549559	100.296	0.000182135
ieu-b-109	6	139834012	rs632057	G	T	0.62772	0.0196993	0.00196874	1.39991e-23		HDL cholesterol || id:ieu-b-109	TRUE	reported	0.37228	100.121	0.000181371
ieu-b-109	2	48962291	rs17326656	T	G	0.238666	-0.0223923	0.00223885	1.50003e-23		HDL cholesterol || id:ieu-b-109	TRUE	reported	0.761334	100.034	0.000182219
ieu-b-109	2	3642361	rs3820897	C	T	0.819793	-0.0249337	0.00249831	1.9002e-23		HDL cholesterol || id:ieu-b-109	TRUE	reported	0.180207	99.6049	0.000183687
ieu-b-109	4	26047616	rs73243877	G	A	0.168086	-0.0253693	0.00254909	2.49977e-23		HDL cholesterol || id:ieu-b-109	TRUE	reported	0.831914	99.0482	0.000179994
ieu-b-109	8	126445055	rs72647336	A	G	0.056628	-0.0440494	0.00442834	2.60016e-23		HDL cholesterol || id:ieu-b-109	TRUE	reported	0.943372	98.946	0.000207312
ieu-b-109	2	203477868	rs72926946	A	C	0.296376	-0.0206565	0.00208041	3.10027e-23		HDL cholesterol || id:ieu-b-109	TRUE	reported	0.703624	98.5861	0.000177962
ieu-b-109	3	52501451	rs2159607	T	G	0.810874	-0.0239454	0.00243213	7.19946e-23		HDL cholesterol || id:ieu-b-109	TRUE	reported	0.189126	96.9328	0.000175865
ieu-b-109	5	75003678	rs2307111	C	T	0.394924	0.0190053	0.0019521	2.09991e-22		HDL cholesterol || id:ieu-b-109	TRUE	reported	0.605076	94.7862	0.000172625
ieu-b-109	8	126629328	rs4871624	G	T	0.286726	-0.020416	0.00211032	3.90032e-22		HDL cholesterol || id:ieu-b-109	TRUE	reported	0.713274	93.5933	0.000170488
ieu-b-109	2	20371380	rs907866	A	G	0.445487	-0.0183154	0.00191879	1.39991e-21		HDL cholesterol || id:ieu-b-109	TRUE	reported	0.554513	91.1125	0.000165733
ieu-b-109	1	178515312	rs4650994	A	G	0.531842	-0.018056	0.00190061	2.09991e-21		HDL cholesterol || id:ieu-b-109	TRUE	reported	0.468158	90.252	0.000162348
ieu-b-109	16	57059484	rs16965150	T	C	0.028194	0.0539238	0.0056891	2.60016e-21		HDL cholesterol || id:ieu-b-109	TRUE	reported	0.971806	89.8408	0.000159341
ieu-b-109	1	150940625	rs267738	G	T	0.219354	0.0214529	0.00229757	9.8992e-21		HDL cholesterol || id:ieu-b-109	TRUE	reported	0.780646	87.1835	0.000157617
ieu-b-109	11	27748493	rs17309930	A	C	0.205132	-0.0218885	0.00235533	1.50003e-20		HDL cholesterol || id:ieu-b-109	TRUE	reported	0.794868	86.3631	0.000156239
ieu-b-109	2	211540507	rs1047891	A	C	0.315582	-0.0189073	0.00204367	2.19989e-20		HDL cholesterol || id:ieu-b-109	TRUE	reported	0.684418	85.5929	0.000154427
ieu-b-109	21	46271452	rs235314	T	C	0.532212	-0.0177425	0.00191993	2.39994e-20		HDL cholesterol || id:ieu-b-109	TRUE	reported	0.467788	85.4002	0.000156745
ieu-b-109	11	118952371	rs4614	G	A	0.406222	-0.0178217	0.00193829	3.80014e-20		HDL cholesterol || id:ieu-b-109	TRUE	reported	0.593778	84.5397	0.00015322
ieu-b-109	15	41888918	rs7170463	G	A	0.311432	0.018911	0.0020591	4.19952e-20		HDL cholesterol || id:ieu-b-109	TRUE	reported	0.688568	84.3479	0.00015338
ieu-b-109	14	74250126	rs13379043	C	T	0.28042	0.0198764	0.00216717	4.70002e-20		HDL cholesterol || id:ieu-b-109	TRUE	reported	0.71958	84.1181	0.000159439
ieu-b-109	11	65473798	rs10750766	A	C	0.709866	-0.0185663	0.00209928	9.20026e-19		HDL cholesterol || id:ieu-b-109	TRUE	reported	0.290134	78.2186	0.000141989
ieu-b-109	6	34546560	rs2814982	T	C	0.102216	-0.0275938	0.00314209	1.59993e-18		HDL cholesterol || id:ieu-b-109	TRUE	reported	0.897784	77.1233	0.000139747
ieu-b-109	16	56796333	rs74518630	G	A	0.017439	-0.0654252	0.00748827	2.39994e-18		HDL cholesterol || id:ieu-b-109	TRUE	reported	0.982561	76.3356	0.00014669
ieu-b-109	7	26397239	rs1534696	A	C	0.540992	0.0166573	0.0019113	2.90001e-18		HDL cholesterol || id:ieu-b-109	TRUE	reported	0.459008	75.9541	0.0001378
ieu-b-109	12	9097523	rs11614202	G	A	0.841919	0.0227709	0.00261356	2.99985e-18		HDL cholesterol || id:ieu-b-109	TRUE	reported	0.158081	75.9094	0.000138019
ieu-b-109	5	158003020	rs2963468	G	A	0.235297	-0.0196653	0.00226256	3.59998e-18		HDL cholesterol || id:ieu-b-109	TRUE	reported	0.764703	75.5442	0.000139168
ieu-b-109	7	50289669	rs55935382	A	C	0.32503	0.01764	0.00203822	4.90004e-18		HDL cholesterol || id:ieu-b-109	TRUE	reported	0.67497	74.9023	0.000136532
ieu-b-109	4	967445	rs13137144	A	G	0.461454	0.0164073	0.00192431	1.50003e-17		HDL cholesterol || id:ieu-b-109	TRUE	reported	0.538546	72.6983	0.0001338
ieu-b-109	18	21127910	rs2435307	T	C	0.48634	0.0162767	0.00190927	1.50003e-17		HDL cholesterol || id:ieu-b-109	TRUE	reported	0.51366	72.6772	0.000132367
ieu-b-109	3	185878419	rs4686739	G	A	0.633595	0.0167614	0.00198304	2.90001e-17		HDL cholesterol || id:ieu-b-109	TRUE	reported	0.366405	71.4427	0.000130444
ieu-b-109	8	103876780	rs2247355	T	C	0.182679	0.0206138	0.00245873	5.10035e-17		HDL cholesterol || id:ieu-b-109	TRUE	reported	0.817321	70.2901	0.00012689
ieu-b-109	6	116322349	rs6934962	T	C	0.40151	0.0161905	0.00194099	7.29962e-17		HDL cholesterol || id:ieu-b-109	TRUE	reported	0.59849	69.5783	0.000125981
ieu-b-109	11	66066993	rs4930352	T	G	0.494128	0.0161709	0.00193852	7.29962e-17		HDL cholesterol || id:ieu-b-109	TRUE	reported	0.505872	69.587	0.000130731
ieu-b-109	20	33212055	rs6142206	A	G	0.42072	-0.0161106	0.00193468	8.30042e-17		HDL cholesterol || id:ieu-b-109	TRUE	reported	0.57928	69.3434	0.000126513
ieu-b-109	7	150540196	rs7794796	T	C	0.332335	-0.016879	0.00203772	1.20005e-16		HDL cholesterol || id:ieu-b-109	TRUE	reported	0.667665	68.6127	0.000126432
ieu-b-109	10	95309022	rs10786114	T	C	0.874851	0.0238735	0.00288231	1.20005e-16		HDL cholesterol || id:ieu-b-109	TRUE	reported	0.125149	68.6042	0.000124803
ieu-b-109	12	6731818	rs10774439	A	G	0.814891	0.020513	0.00248318	1.39991e-16		HDL cholesterol || id:ieu-b-109	TRUE	reported	0.185109	68.2405	0.000126945
ieu-b-109	17	40781561	rs34138141	T	G	0.280655	-0.0175318	0.00212461	1.59993e-16		HDL cholesterol || id:ieu-b-109	TRUE	reported	0.719345	68.0918	0.000124106
ieu-b-109	20	17596155	rs1132274	A	C	0.154029	-0.0217809	0.00263979	1.59993e-16		HDL cholesterol || id:ieu-b-109	TRUE	reported	0.845971	68.079	0.000123634
ieu-b-109	8	19601520	rs10503663	G	A	0.062217	0.0323633	0.00393972	2.09991e-16		HDL cholesterol || id:ieu-b-109	TRUE	reported	0.937783	67.48	0.000122221
ieu-b-109	10	80954251	rs703966	A	G	0.418881	0.0156949	0.00193455	4.90004e-16		HDL cholesterol || id:ieu-b-109	TRUE	reported	0.581119	65.8199	0.000119923
ieu-b-109	16	29994922	rs3814883	T	C	0.482467	-0.0153035	0.00189151	5.90065e-16		HDL cholesterol || id:ieu-b-109	TRUE	reported	0.517533	65.4582	0.000116955
ieu-b-109	16	88029685	rs11640494	A	G	0.456655	-0.015349	0.00189969	6.4998e-16		HDL cholesterol || id:ieu-b-109	TRUE	reported	0.543345	65.2822	0.000116911
ieu-b-109	12	125083714	rs12229011	T	C	0.097467	-0.0259933	0.00322614	7.8001e-16		HDL cholesterol || id:ieu-b-109	TRUE	reported	0.902533	64.9167	0.00011887
ieu-b-109	1	234853268	rs557933	C	A	0.520349	0.0152472	0.00190783	1.29987e-15		HDL cholesterol || id:ieu-b-109	TRUE	reported	0.479651	63.8706	0.000116046
ieu-b-109	11	2936952	rs16928809	A	G	0.093089	-0.0262633	0.00329991	1.69981e-15		HDL cholesterol || id:ieu-b-109	TRUE	reported	0.906911	63.3424	0.000116464
ieu-b-109	10	33647091	rs2804894	A	G	0.734831	0.0173063	0.0021841	2.29985e-15		HDL cholesterol || id:ieu-b-109	TRUE	reported	0.265169	62.7861	0.000116721
ieu-b-109	14	75377352	rs8014289	G	A	0.562282	0.0151048	0.00192712	4.60045e-15		HDL cholesterol || id:ieu-b-109	TRUE	reported	0.437718	61.4345	0.000112307
ieu-b-109	17	495327	rs141062196	A	G	0.194436	-0.0188553	0.00241089	5.19996e-15		HDL cholesterol || id:ieu-b-109	TRUE	reported	0.805564	61.1663	0.000111371
ieu-b-109	8	71338185	rs10504477	C	T	0.412192	-0.0150661	0.00193097	6.09958e-15		HDL cholesterol || id:ieu-b-109	TRUE	reported	0.587808	60.8766	0.000109993
ieu-b-109	1	63156043	rs1168114	G	A	0.65237	0.0155365	0.00199819	7.50067e-15		HDL cholesterol || id:ieu-b-109	TRUE	reported	0.34763	60.4551	0.000109483
ieu-b-109	3	71679148	rs830620	T	C	0.415386	0.0149538	0.00193085	9.60064e-15		HDL cholesterol || id:ieu-b-109	TRUE	reported	0.584614	59.9799	0.000108606
ieu-b-109	3	119529113	rs3732356	T	G	0.933782	-0.0299026	0.00386524	1e-14		HDL cholesterol || id:ieu-b-109	TRUE	reported	0.066218	59.8501	0.000110578
ieu-b-109	2	136407479	rs1446585	G	A	0.244295	0.0167827	0.00217146	1.10002e-14		HDL cholesterol || id:ieu-b-109	TRUE	reported	0.755705	59.7338	0.000103997
ieu-b-109	15	63888495	rs4074448	A	G	0.589254	0.015131	0.00196355	1.29987e-14		HDL cholesterol || id:ieu-b-109	TRUE	reported	0.410746	59.3815	0.000110826
ieu-b-109	13	113927208	rs9604045	T	G	0.253572	0.0175151	0.00228914	1.99986e-14		HDL cholesterol || id:ieu-b-109	TRUE	reported	0.746428	58.5437	0.00011613
ieu-b-109	3	185931174	rs2268840	C	T	0.22846	0.0173197	0.00226775	2.19989e-14		HDL cholesterol || id:ieu-b-109	TRUE	reported	0.77154	58.3298	0.00010575
ieu-b-109	2	65279414	rs2723065	G	A	0.376773	0.0149623	0.00196239	2.39994e-14		HDL cholesterol || id:ieu-b-109	TRUE	reported	0.623227	58.1334	0.000105136
ieu-b-109	5	118729286	rs1045241	T	C	0.271252	0.0164171	0.00215576	2.60016e-14		HDL cholesterol || id:ieu-b-109	TRUE	reported	0.728748	57.9952	0.000106555
ieu-b-109	2	242237902	rs59104589	T	C	0.358286	0.0150155	0.0019816	3.50026e-14		HDL cholesterol || id:ieu-b-109	TRUE	reported	0.641714	57.4179	0.000103677
ieu-b-109	16	57539456	rs12444863	T	C	0.035462	-0.0386732	0.00511003	3.80014e-14		HDL cholesterol || id:ieu-b-109	TRUE	reported	0.964538	57.2761	0.000102313
ieu-b-109	19	52343496	rs12462109	T	C	0.287067	-0.0159539	0.00210812	3.80014e-14		HDL cholesterol || id:ieu-b-109	TRUE	reported	0.712933	57.2721	0.000104183
ieu-b-109	17	17476791	rs9904004	G	A	0.060744	-0.0302694	0.00400552	4.10015e-14		HDL cholesterol || id:ieu-b-109	TRUE	reported	0.939256	57.1071	0.00010455
ieu-b-109	7	106962948	rs77605964	A	G	0.226924	0.0170396	0.00227819	7.50067e-14		HDL cholesterol || id:ieu-b-109	TRUE	reported	0.773076	55.9421	0.000101871
ieu-b-109	6	42914749	rs12205778	A	G	0.258895	0.0162321	0.00217549	8.60003e-14		HDL cholesterol || id:ieu-b-109	TRUE	reported	0.741105	55.6718	0.000101107
ieu-b-109	1	23710475	rs2298632	T	C	0.498073	0.0144252	0.00193744	9.70063e-14		HDL cholesterol || id:ieu-b-109	TRUE	reported	0.501927	55.4354	0.000104042
ieu-b-109	14	69273090	rs367677	G	A	0.239995	0.0166703	0.00224786	1.20005e-13		HDL cholesterol || id:ieu-b-109	TRUE	reported	0.760005	54.9982	0.000101376
ieu-b-109	5	53405314	rs116006942	A	G	0.060798	-0.02987	0.00403491	1.29987e-13		HDL cholesterol || id:ieu-b-109	TRUE	reported	0.939202	54.8028	0.000101894
ieu-b-109	8	72459889	rs13269725	G	A	0.078342	-0.0259912	0.00353253	1.9002e-13		HDL cholesterol || id:ieu-b-109	TRUE	reported	0.921658	54.1353	9.75545e-05
ieu-b-109	4	39700173	rs1055582	T	C	0.505231	0.0140251	0.00190973	2.09991e-13		HDL cholesterol || id:ieu-b-109	TRUE	reported	0.494769	53.9347	9.8341e-05
ieu-b-109	13	41689067	rs117230571	G	A	0.076958	-0.0266417	0.00363105	2.19989e-13		HDL cholesterol || id:ieu-b-109	TRUE	reported	0.923042	53.8343	0.000100839
ieu-b-109	7	36179061	rs2726111	G	A	0.667447	-0.0148127	0.00202533	2.60016e-13		HDL cholesterol || id:ieu-b-109	TRUE	reported	0.332553	53.4905	9.74038e-05
ieu-b-109	1	205677148	rs3747973	G	A	0.592542	0.0141665	0.00193802	2.70023e-13		HDL cholesterol || id:ieu-b-109	TRUE	reported	0.407458	53.4329	9.69074e-05
ieu-b-109	20	55836040	rs6123685	A	G	0.254745	0.0159783	0.0021911	2.99985e-13		HDL cholesterol || id:ieu-b-109	TRUE	reported	0.745255	53.1786	9.69397e-05
ieu-b-109	10	65191645	rs7924036	T	G	0.503377	0.0138679	0.00190752	3.59998e-13		HDL cholesterol || id:ieu-b-109	TRUE	reported	0.496623	52.8547	9.61549e-05
ieu-b-109	4	99796777	rs7665587	C	T	0.42208	0.0139886	0.00193372	4.70002e-13		HDL cholesterol || id:ieu-b-109	TRUE	reported	0.57792	52.3313	9.54643e-05
ieu-b-109	14	103241799	rs7158166	C	T	0.593856	0.0140932	0.00195101	5.10035e-13		HDL cholesterol || id:ieu-b-109	TRUE	reported	0.406144	52.1795	9.58099e-05
ieu-b-109	16	66997756	rs71647892	C	T	0.011842	-0.0629378	0.00871711	5.19996e-13		HDL cholesterol || id:ieu-b-109	TRUE	reported	0.988158	52.1288	9.27053e-05
ieu-b-109	19	7220745	rs4804101	T	G	0.438994	-0.0139042	0.00192656	5.30029e-13		HDL cholesterol || id:ieu-b-109	TRUE	reported	0.561006	52.0867	9.52244e-05
ieu-b-109	11	110012143	rs689183	T	G	0.751408	-0.0158298	0.00220903	7.70016e-13		HDL cholesterol || id:ieu-b-109	TRUE	reported	0.248592	51.3508	9.36146e-05
ieu-b-109	6	98574560	rs968050	T	C	0.48238	0.0136601	0.00190807	8.10028e-13		HDL cholesterol || id:ieu-b-109	TRUE	reported	0.51762	51.253	9.31833e-05
ieu-b-109	4	55526251	rs2237035	T	G	0.385886	0.0139172	0.00195824	1.20005e-12		HDL cholesterol || id:ieu-b-109	TRUE	reported	0.614114	50.5094	9.17998e-05
ieu-b-109	13	28604007	rs76428106	C	T	0.01297	-0.0624148	0.00878921	1.20005e-12		HDL cholesterol || id:ieu-b-109	TRUE	reported	0.98703	50.4284	9.97414e-05
ieu-b-109	15	74712937	rs28362901	A	C	0.088332	-0.0238891	0.00336295	1.20005e-12		HDL cholesterol || id:ieu-b-109	TRUE	reported	0.911668	50.4613	9.19146e-05
ieu-b-109	20	571467	rs144033177	C	A	0.015822	-0.05557	0.0078389	1.39991e-12		HDL cholesterol || id:ieu-b-109	TRUE	reported	0.984178	50.254	9.61714e-05
ieu-b-109	2	254215	rs17713879	A	G	0.364695	0.0138956	0.00197564	1.99986e-12		HDL cholesterol || id:ieu-b-109	TRUE	reported	0.635305	49.4697	8.9474e-05
ieu-b-109	12	53760162	rs58123204	G	A	0.153445	-0.0184574	0.00264401	2.90001e-12		HDL cholesterol || id:ieu-b-109	TRUE	reported	0.846555	48.7321	8.85073e-05
ieu-b-109	15	63483977	rs2729793	T	C	0.320988	-0.0142472	0.002045	3.19963e-12		HDL cholesterol || id:ieu-b-109	TRUE	reported	0.679012	48.5369	8.84821e-05
ieu-b-109	3	131642852	rs1225053	C	T	0.264492	-0.0150376	0.00216684	3.90032e-12		HDL cholesterol || id:ieu-b-109	TRUE	reported	0.735508	48.1619	8.79806e-05
ieu-b-109	20	57459868	rs76602912	C	T	0.023789	-0.0434476	0.00626364	4.00037e-12		HDL cholesterol || id:ieu-b-109	TRUE	reported	0.976211	48.1147	8.76761e-05
ieu-b-109	6	163740322	rs9347737	G	A	0.428295	-0.0134784	0.00194715	4.40048e-12		HDL cholesterol || id:ieu-b-109	TRUE	reported	0.571705	47.9157	8.89655e-05
ieu-b-109	18	46781014	rs150237291	C	T	0.021799	0.0453058	0.00656295	5.10035e-12		HDL cholesterol || id:ieu-b-109	TRUE	reported	0.978201	47.6551	8.75391e-05
ieu-b-109	7	150331377	rs34940374	A	G	0.182973	-0.0170378	0.00247025	5.30029e-12		HDL cholesterol || id:ieu-b-109	TRUE	reported	0.817027	47.5713	8.67921e-05
ieu-b-109	1	66078405	rs6693842	C	T	0.364844	0.013664	0.00199336	7.10068e-12		HDL cholesterol || id:ieu-b-109	TRUE	reported	0.635156	46.9877	8.65313e-05
ieu-b-109	9	136919416	rs2520096	G	A	0.270192	0.0147205	0.00215114	7.70016e-12		HDL cholesterol || id:ieu-b-109	TRUE	reported	0.729808	46.8282	8.54587e-05
ieu-b-109	5	153360230	rs286965	C	T	0.632135	-0.0134141	0.00197553	1.10002e-11		HDL cholesterol || id:ieu-b-109	TRUE	reported	0.367865	46.1058	8.36857e-05
ieu-b-109	8	9105172	rs330042	A	G	0.265807	0.0145796	0.00215154	1.20005e-11		HDL cholesterol || id:ieu-b-109	TRUE	reported	0.734193	45.919	8.29656e-05
ieu-b-109	11	95320808	rs11021232	C	T	0.18096	-0.0167378	0.00248678	1.69981e-11		HDL cholesterol || id:ieu-b-109	TRUE	reported	0.81904	45.3025	8.30452e-05
ieu-b-109	5	127476971	rs1993878	A	C	0.754708	-0.0149006	0.00221911	1.9002e-11		HDL cholesterol || id:ieu-b-109	TRUE	reported	0.245292	45.0868	8.22053e-05
ieu-b-109	5	39522481	rs2910949	G	T	0.354888	0.0133996	0.00199892	1.99986e-11		HDL cholesterol || id:ieu-b-109	TRUE	reported	0.645112	44.9358	8.22129e-05
ieu-b-109	9	106603816	rs74500135	C	T	0.009847	0.0670758	0.010029	2.29985e-11		HDL cholesterol || id:ieu-b-109	TRUE	reported	0.990153	44.7318	8.7734e-05
ieu-b-109	20	21910266	rs6075860	A	G	0.56549	-0.0128	0.00192763	3.10027e-11		HDL cholesterol || id:ieu-b-109	TRUE	reported	0.43451	44.0933	8.05146e-05
ieu-b-109	3	87037543	rs13066793	G	A	0.090115	0.0220769	0.00332887	3.29989e-11		HDL cholesterol || id:ieu-b-109	TRUE	reported	0.909885	43.9828	7.99263e-05
ieu-b-109	10	115799477	rs4917675	C	T	0.254595	0.014562	0.00219637	3.40017e-11		HDL cholesterol || id:ieu-b-109	TRUE	reported	0.745405	43.9573	8.04849e-05
ieu-b-109	21	46898174	rs2236464	C	T	0.212102	-0.0155836	0.00235595	3.69999e-11		HDL cholesterol || id:ieu-b-109	TRUE	reported	0.787898	43.7526	8.11672e-05
ieu-b-109	4	146403165	rs13144151	G	A	0.850001	0.0178695	0.00270341	3.80014e-11		HDL cholesterol || id:ieu-b-109	TRUE	reported	0.149999	43.6919	8.14259e-05
ieu-b-109	10	17265447	rs11254464	C	T	0.423107	0.0127581	0.00193081	3.90032e-11		HDL cholesterol || id:ieu-b-109	TRUE	reported	0.576893	43.6609	7.94598e-05
ieu-b-109	10	33967489	rs34045894	A	G	0.15624	-0.0172909	0.00262706	4.60045e-11		HDL cholesterol || id:ieu-b-109	TRUE	reported	0.84376	43.3207	7.88272e-05
ieu-b-109	9	86552205	rs7853377	G	A	0.216224	0.0152447	0.0023168	4.70002e-11		HDL cholesterol || id:ieu-b-109	TRUE	reported	0.783776	43.2973	7.87705e-05
ieu-b-109	1	161614490	rs1771582	G	T	0.557402	0.0129458	0.00197832	6.00067e-11		HDL cholesterol || id:ieu-b-109	TRUE	reported	0.442598	42.8218	8.26924e-05
ieu-b-109	2	100796850	rs7583067	T	C	0.240114	0.0145946	0.00223535	6.59933e-11		HDL cholesterol || id:ieu-b-109	TRUE	reported	0.759886	42.6278	7.77285e-05
ieu-b-109	18	19678537	rs983663	G	A	0.251682	-0.0143608	0.0022075	7.70016e-11		HDL cholesterol || id:ieu-b-109	TRUE	reported	0.748318	42.321	7.76829e-05
ieu-b-109	6	41703041	rs6939861	A	G	0.261916	-0.0141972	0.00219368	9.70063e-11		HDL cholesterol || id:ieu-b-109	TRUE	reported	0.738084	41.885	7.79297e-05
ieu-b-109	1	212416989	rs2516331	A	C	0.375524	0.0126835	0.00196658	1.09999e-10		HDL cholesterol || id:ieu-b-109	TRUE	reported	0.624476	41.5963	7.54504e-05
ieu-b-109	5	149211868	rs32578	A	G	0.309015	0.0133235	0.00206513	1.09999e-10		HDL cholesterol || id:ieu-b-109	TRUE	reported	0.690985	41.6238	7.5808e-05
ieu-b-109	9	95382297	rs12686780	T	C	0.174998	-0.0161688	0.00251034	1.2e-10		HDL cholesterol || id:ieu-b-109	TRUE	reported	0.825002	41.4849	7.54873e-05
ieu-b-109	8	144496772	rs4875043	C	A	0.216821	-0.0149745	0.0023285	1.29999e-10		HDL cholesterol || id:ieu-b-109	TRUE	reported	0.783179	41.3573	7.61548e-05
ieu-b-109	11	14444543	rs61884030	C	T	0.13949	0.0177441	0.00275943	1.29999e-10		HDL cholesterol || id:ieu-b-109	TRUE	reported	0.86051	41.3494	7.55852e-05
ieu-b-109	1	935222	rs2298214	A	C	0.577365	-0.01241	0.00194099	1.6e-10		HDL cholesterol || id:ieu-b-109	TRUE	reported	0.422635	40.8787	7.51605e-05
ieu-b-109	14	81647878	rs8007841	C	T	0.656767	-0.0128714	0.0020177	1.79999e-10		HDL cholesterol || id:ieu-b-109	TRUE	reported	0.343233	40.6948	7.46933e-05
ieu-b-109	22	29970989	rs460428	C	T	0.230673	-0.0143462	0.00226779	2.5e-10		HDL cholesterol || id:ieu-b-109	TRUE	reported	0.769327	40.0192	7.30485e-05
ieu-b-109	9	92177897	rs7036107	G	A	0.51098	-0.0122524	0.00194377	2.90001e-10		HDL cholesterol || id:ieu-b-109	TRUE	reported	0.48902	39.7331	7.50245e-05
ieu-b-109	6	16825137	rs1240820	A	G	0.293164	0.0131835	0.00210043	3.50002e-10		HDL cholesterol || id:ieu-b-109	TRUE	reported	0.706836	39.3954	7.20312e-05
ieu-b-109	11	380315	rs117291242	T	C	0.036567	-0.0315912	0.00506695	4.49997e-10		HDL cholesterol || id:ieu-b-109	TRUE	reported	0.963433	38.8722	7.03191e-05
ieu-b-109	9	131562232	rs2417125	G	A	0.284014	-0.0131524	0.00211658	5.19996e-10		HDL cholesterol || id:ieu-b-109	TRUE	reported	0.715986	38.6136	7.03533e-05
ieu-b-109	7	95011948	rs183906992	C	T	0.04275	0.0294539	0.00474735	5.49997e-10		HDL cholesterol || id:ieu-b-109	TRUE	reported	0.95725	38.4931	7.10031e-05
ieu-b-109	5	131121165	rs188502504	C	T	0.03643	-0.0316669	0.00510538	5.60003e-10		HDL cholesterol || id:ieu-b-109	TRUE	reported	0.96357	38.4729	7.04018e-05
ieu-b-109	4	37151533	rs2098918	T	C	0.45513	0.0118698	0.00191595	5.80003e-10		HDL cholesterol || id:ieu-b-109	TRUE	reported	0.54487	38.3812	6.98788e-05
ieu-b-109	19	45251156	rs2965169	C	A	0.388738	0.0120831	0.00195448	6.29999e-10		HDL cholesterol || id:ieu-b-109	TRUE	reported	0.611262	38.2203	6.93859e-05
ieu-b-109	5	78475423	rs10053349	C	T	0.390258	0.0120071	0.00195336	7.90005e-10		HDL cholesterol || id:ieu-b-109	TRUE	reported	0.609742	37.7843	6.86126e-05
ieu-b-109	5	1282414	rs7725218	A	G	0.338422	-0.0122469	0.00201433	1.2e-09		HDL cholesterol || id:ieu-b-109	TRUE	reported	0.661578	36.965	6.71617e-05
ieu-b-109	11	111421906	rs117847213	G	A	0.040812	0.0295589	0.0048659	1.2e-09		HDL cholesterol || id:ieu-b-109	TRUE	reported	0.959188	36.902	6.84066e-05
ieu-b-109	15	43130406	rs147460434	A	AAAAAT	0.817739	-0.0150577	0.00247598	1.2e-09		HDL cholesterol || id:ieu-b-109	TRUE	reported	0.182261	36.9848	6.75858e-05
ieu-b-109	10	126696496	rs1970811	C	T	0.457743	-0.0116112	0.00191759	1.40001e-09		HDL cholesterol || id:ieu-b-109	TRUE	reported	0.542257	36.6642	6.69285e-05
ieu-b-109	17	8059117	rs3027167	T	C	0.682038	-0.0124258	0.00205083	1.40001e-09		HDL cholesterol || id:ieu-b-109	TRUE	reported	0.317962	36.7104	6.69673e-05
ieu-b-109	2	42602387	rs12998038	T	C	0.258702	0.0131918	0.0021847	1.6e-09		HDL cholesterol || id:ieu-b-109	TRUE	reported	0.741298	36.4607	6.67468e-05
ieu-b-109	7	12247330	rs6460894	C	T	0.339247	-0.0121653	0.00201452	1.6e-09		HDL cholesterol || id:ieu-b-109	TRUE	reported	0.660753	36.4672	6.63485e-05
ieu-b-109	7	36269284	rs2098368	T	C	0.54591	-0.0116029	0.00192757	1.79999e-09		HDL cholesterol || id:ieu-b-109	TRUE	reported	0.45409	36.2337	6.67461e-05
ieu-b-109	19	7962429	rs554146	C	A	0.704992	0.0127257	0.00211531	1.79999e-09		HDL cholesterol || id:ieu-b-109	TRUE	reported	0.295008	36.1922	6.73614e-05
ieu-b-109	2	66709468	rs6705285	T	G	0.609068	0.0115225	0.00191933	1.89998e-09		HDL cholesterol || id:ieu-b-109	TRUE	reported	0.390932	36.0408	6.32252e-05
ieu-b-109	17	53382829	rs3794752	C	T	0.280634	0.0128326	0.00213876	2e-09		HDL cholesterol || id:ieu-b-109	TRUE	reported	0.719366	36.0002	6.6489e-05
ieu-b-109	8	73439070	rs1431659	G	A	0.728463	0.0127918	0.00214104	2.30001e-09		HDL cholesterol || id:ieu-b-109	TRUE	reported	0.271537	35.6955	6.47336e-05
ieu-b-109	3	160082284	rs76247316	C	T	0.479856	-0.0113866	0.0019083	2.39999e-09		HDL cholesterol || id:ieu-b-109	TRUE	reported	0.520144	35.6037	6.47221e-05
ieu-b-109	2	111839021	rs2196808	C	T	0.731961	0.0128638	0.00215716	2.5e-09		HDL cholesterol || id:ieu-b-109	TRUE	reported	0.268039	35.561	6.49314e-05
ieu-b-109	2	227232047	rs12475332	G	T	0.261038	0.012897	0.0021638	2.5e-09		HDL cholesterol || id:ieu-b-109	TRUE	reported	0.738962	35.5257	6.41702e-05
ieu-b-109	3	36960660	rs7622114	A	C	0.581017	0.0115687	0.00193999	2.5e-09		HDL cholesterol || id:ieu-b-109	TRUE	reported	0.418983	35.5607	6.51605e-05
ieu-b-109	12	56368078	rs11171710	A	G	0.44814	-0.0114694	0.00192933	2.80001e-09		HDL cholesterol || id:ieu-b-109	TRUE	reported	0.55186	35.3401	6.5066e-05
ieu-b-109	8	95997165	rs61596977	T	C	0.140363	-0.016225	0.00273721	3.09999e-09		HDL cholesterol || id:ieu-b-109	TRUE	reported	0.859637	35.1361	6.35283e-05
ieu-b-109	7	134669523	rs73151974	T	C	0.144024	-0.0161895	0.00273371	3.2e-09		HDL cholesterol || id:ieu-b-109	TRUE	reported	0.855976	35.0721	6.46239e-05
ieu-b-109	16	4677604	rs12921195	A	C	0.139503	-0.0166869	0.00281852	3.2e-09		HDL cholesterol || id:ieu-b-109	TRUE	reported	0.860497	35.0517	6.6852e-05
ieu-b-109	2	147871114	rs1083470	A	G	0.615717	0.0115829	0.00195974	3.40001e-09		HDL cholesterol || id:ieu-b-109	TRUE	reported	0.384283	34.9331	6.34888e-05
ieu-b-109	5	134441457	rs254562	G	A	0.409277	-0.0114752	0.00194192	3.40001e-09		HDL cholesterol || id:ieu-b-109	TRUE	reported	0.590723	34.9187	6.36725e-05
ieu-b-109	4	83917037	rs13111599	G	A	0.737196	0.0127921	0.00216664	3.50002e-09		HDL cholesterol || id:ieu-b-109	TRUE	reported	0.262804	34.8586	6.34057e-05
ieu-b-109	3	47172407	rs62246443	C	T	0.174261	-0.0147841	0.00250895	3.79997e-09		HDL cholesterol || id:ieu-b-109	TRUE	reported	0.825739	34.7221	6.29018e-05
ieu-b-109	12	57391292	rs58298943	T	C	0.084318	0.0201986	0.00342748	3.79997e-09		HDL cholesterol || id:ieu-b-109	TRUE	reported	0.915682	34.729	6.29996e-05
ieu-b-109	14	88605509	rs17124112	A	C	0.07993	-0.020798	0.00352939	3.79997e-09		HDL cholesterol || id:ieu-b-109	TRUE	reported	0.92007	34.7251	6.36215e-05
ieu-b-109	9	28410683	rs1412234	C	T	0.327133	-0.011989	0.00203583	3.89996e-09		HDL cholesterol || id:ieu-b-109	TRUE	reported	0.672867	34.6803	6.32775e-05
ieu-b-109	13	109003805	rs150861794	T	C	0.018301	-0.0446978	0.00759758	4e-09		HDL cholesterol || id:ieu-b-109	TRUE	reported	0.981699	34.6116	7.17886e-05
ieu-b-109	12	7681181	rs7305678	G	T	0.86624	-0.0166218	0.00282868	4.20001e-09		HDL cholesterol || id:ieu-b-109	TRUE	reported	0.13376	34.5294	6.40251e-05
ieu-b-109	5	82815158	rs115912456	G	A	0.041265	0.028084	0.0047884	4.49997e-09		HDL cholesterol || id:ieu-b-109	TRUE	reported	0.958735	34.3983	6.24063e-05
ieu-b-109	19	18614935	rs7251640	C	T	0.194019	0.0141902	0.00242811	5.1e-09		HDL cholesterol || id:ieu-b-109	TRUE	reported	0.805981	34.1539	6.29761e-05
ieu-b-109	13	51201045	rs549058	T	G	0.120319	0.0171095	0.00293694	5.69994e-09		HDL cholesterol || id:ieu-b-109	TRUE	reported	0.879681	33.9379	6.19675e-05
ieu-b-109	5	108656635	rs1862205	A	G	0.404725	0.0113186	0.00194381	5.80003e-09		HDL cholesterol || id:ieu-b-109	TRUE	reported	0.595275	33.9061	6.17295e-05
ieu-b-109	4	157706904	rs4691379	T	C	0.318939	0.0118717	0.00204326	6.19998e-09		HDL cholesterol || id:ieu-b-109	TRUE	reported	0.681061	33.7581	6.12279e-05
ieu-b-109	6	20313120	rs9465693	A	C	0.304872	-0.0121004	0.00208231	6.19998e-09		HDL cholesterol || id:ieu-b-109	TRUE	reported	0.695128	33.7683	6.206e-05
ieu-b-109	21	16411667	rs7281183	A	G	0.737142	-0.01272	0.00218963	6.29999e-09		HDL cholesterol || id:ieu-b-109	TRUE	reported	0.262858	33.7468	6.27013e-05
ieu-b-109	3	108867705	rs4855582	T	C	0.429621	0.0111652	0.00192369	6.49995e-09		HDL cholesterol || id:ieu-b-109	TRUE	reported	0.570379	33.687	6.10959e-05
ieu-b-109	5	170612546	rs2339234	A	G	0.683004	-0.0118996	0.00205717	7.29995e-09		HDL cholesterol || id:ieu-b-109	TRUE	reported	0.316996	33.4599	6.13157e-05
ieu-b-109	6	143256102	rs9496482	T	C	0.206209	0.0136506	0.00236079	7.39997e-09		HDL cholesterol || id:ieu-b-109	TRUE	reported	0.793791	33.434	6.10024e-05
ieu-b-109	1	182328198	rs141440048	T	C	0.017665	0.0436872	0.00756751	7.79992e-09		HDL cholesterol || id:ieu-b-109	TRUE	reported	0.982335	33.3275	6.62387e-05
ieu-b-109	12	84017043	rs2645979	A	G	0.357369	0.0114281	0.00198606	8.70001e-09		HDL cholesterol || id:ieu-b-109	TRUE	reported	0.642631	33.1103	5.99869e-05
ieu-b-109	11	62603644	rs117762989	T	C	0.043022	-0.0268923	0.00468314	9.29994e-09		HDL cholesterol || id:ieu-b-109	TRUE	reported	0.956978	32.9748	5.95495e-05
ieu-b-109	16	85951258	rs12926854	G	A	0.269909	0.0122457	0.00213341	9.49992e-09		HDL cholesterol || id:ieu-b-109	TRUE	reported	0.730091	32.9472	5.91006e-05
ieu-b-109	20	30143278	rs6059958	T	C	0.170742	0.0146541	0.00255516	9.69996e-09		HDL cholesterol || id:ieu-b-109	TRUE	reported	0.829258	32.8914	6.08105e-05
ieu-b-109	4	24626903	rs1395221	T	G	0.397646	-0.0111888	0.00195359	1e-08		HDL cholesterol || id:ieu-b-109	TRUE	reported	0.602354	32.802	5.99716e-05
ieu-b-109	2	30478453	rs2362541	G	T	0.507519	-0.0108666	0.00190325	1.09999e-08		HDL cholesterol || id:ieu-b-109	TRUE	reported	0.492481	32.5984	5.90281e-05
ieu-b-109	3	123054770	rs72964564	C	A	0.250244	-0.0125748	0.00220598	1.2e-08		HDL cholesterol || id:ieu-b-109	TRUE	reported	0.749756	32.4937	5.93357e-05
ieu-b-109	3	133478557	rs6762415	G	T	0.535292	-0.0108964	0.00191344	1.2e-08		HDL cholesterol || id:ieu-b-109	TRUE	reported	0.464708	32.4292	5.907e-05
ieu-b-109	6	7255610	rs75479205	G	A	0.189496	0.0138981	0.00243644	1.2e-08		HDL cholesterol || id:ieu-b-109	TRUE	reported	0.810504	32.5386	5.9333e-05
ieu-b-109	10	33448764	rs11009262	T	G	0.057318	-0.0233289	0.00409245	1.2e-08		HDL cholesterol || id:ieu-b-109	TRUE	reported	0.942682	32.4954	5.88132e-05
ieu-b-109	11	30418246	rs564832	C	T	0.315005	-0.011708	0.00205455	1.2e-08		HDL cholesterol || id:ieu-b-109	TRUE	reported	0.684995	32.4737	5.91562e-05
ieu-b-109	7	72823777	rs42125	G	A	0.023208	-0.0398667	0.0070049	1.29999e-08		HDL cholesterol || id:ieu-b-109	TRUE	reported	0.976792	32.3904	7.20594e-05
ieu-b-109	8	9881528	rs1005964	G	T	0.196188	0.0135814	0.00238937	1.29999e-08		HDL cholesterol || id:ieu-b-109	TRUE	reported	0.803812	32.3089	5.81763e-05
ieu-b-109	9	16728532	rs1411432	C	A	0.186415	-0.0139757	0.00245569	1.29999e-08		HDL cholesterol || id:ieu-b-109	TRUE	reported	0.813585	32.3892	5.92463e-05
ieu-b-109	4	103953389	rs1383732	G	A	0.149969	-0.0152024	0.00267698	1.40001e-08		HDL cholesterol || id:ieu-b-109	TRUE	reported	0.850031	32.2503	5.89238e-05
ieu-b-109	7	101737327	rs201441	G	T	0.580679	-0.0109672	0.0019342	1.40001e-08		HDL cholesterol || id:ieu-b-109	TRUE	reported	0.419321	32.1506	5.85739e-05
ieu-b-109	8	34406540	rs7826177	C	T	0.635428	0.0112399	0.00197917	1.40001e-08		HDL cholesterol || id:ieu-b-109	TRUE	reported	0.364572	32.2522	5.85335e-05
ieu-b-109	17	76769605	rs7218647	A	G	0.559041	0.0109209	0.00192614	1.40001e-08		HDL cholesterol || id:ieu-b-109	TRUE	reported	0.440959	32.1471	5.88015e-05
ieu-b-109	18	29797958	rs680321	C	T	0.456556	0.0108517	0.00191658	1.5e-08		HDL cholesterol || id:ieu-b-109	TRUE	reported	0.543444	32.0584	5.84352e-05
ieu-b-109	1	171416256	rs12740811	G	A	0.094047	-0.0184297	0.00326047	1.6e-08		HDL cholesterol || id:ieu-b-109	TRUE	reported	0.905953	31.9504	5.78785e-05
ieu-b-109	1	156038058	rs61748951	A	C	0.024073	-0.0361204	0.00640878	1.7e-08		HDL cholesterol || id:ieu-b-109	TRUE	reported	0.975927	31.7654	6.13031e-05
ieu-b-109	3	153238877	rs77320712	T	G	0.235452	-0.0127407	0.0022658	1.89998e-08		HDL cholesterol || id:ieu-b-109	TRUE	reported	0.764548	31.6187	5.84418e-05
ieu-b-109	4	120035180	rs10031010	A	G	0.184617	0.0138083	0.00246597	2.1e-08		HDL cholesterol || id:ieu-b-109	TRUE	reported	0.815383	31.3549	5.74042e-05
ieu-b-109	14	69149814	rs4899251	T	C	0.942012	-0.0232048	0.0041399	2.1e-08		HDL cholesterol || id:ieu-b-109	TRUE	reported	0.057988	31.4178	5.88275e-05
ieu-b-109	21	43718792	rs3746915	G	A	0.580939	0.0108813	0.00194098	2.1e-08		HDL cholesterol || id:ieu-b-109	TRUE	reported	0.419061	31.4282	5.765e-05
ieu-b-109	14	33175822	rs1955512	A	G	0.575802	0.0109986	0.00197003	2.39999e-08		HDL cholesterol || id:ieu-b-109	TRUE	reported	0.424198	31.1694	5.90944e-05
ieu-b-109	7	109103912	rs12705595	A	G	0.37337	0.0110554	0.00198306	2.5e-08		HDL cholesterol || id:ieu-b-109	TRUE	reported	0.62663	31.0797	5.71912e-05
ieu-b-109	2	58975143	rs12986742	C	T	0.475905	-0.0106002	0.00191315	2.99999e-08		HDL cholesterol || id:ieu-b-109	TRUE	reported	0.524095	30.6994	5.60516e-05
ieu-b-109	12	124167271	rs111363680	T	C	0.031354	0.0328171	0.00592877	3.09999e-08		HDL cholesterol || id:ieu-b-109	TRUE	reported	0.968646	30.6388	6.54167e-05
ieu-b-109	4	18034463	rs71603401	G	A	0.136851	-0.0154721	0.00279889	3.2e-08		HDL cholesterol || id:ieu-b-109	TRUE	reported	0.863149	30.5581	5.65539e-05
ieu-b-109	5	112188456	rs454968	C	T	0.644812	0.0110337	0.00199469	3.2e-08		HDL cholesterol || id:ieu-b-109	TRUE	reported	0.355188	30.5979	5.57653e-05
ieu-b-109	10	101891222	rs12781812	T	G	0.400915	0.0107203	0.00194289	3.40001e-08		HDL cholesterol || id:ieu-b-109	TRUE	reported	0.599085	30.4451	5.52058e-05
ieu-b-109	20	44801556	rs77767539	A	G	0.014299	0.0452639	0.00821382	3.59998e-08		HDL cholesterol || id:ieu-b-109	TRUE	reported	0.985701	30.3678	5.77544e-05
ieu-b-109	11	76266172	rs2155220	T	C	0.437951	-0.0105204	0.00191315	3.79997e-08		HDL cholesterol || id:ieu-b-109	TRUE	reported	0.562049	30.2389	5.44872e-05
ieu-b-109	14	20938251	rs1760940	C	A	0.24702	0.0121791	0.0022157	3.89996e-08		HDL cholesterol || id:ieu-b-109	TRUE	reported	0.75298	30.214	5.51793e-05
ieu-b-109	18	58027496	rs73455693	A	G	0.037231	0.0280646	0.00510538	3.89996e-08		HDL cholesterol || id:ieu-b-109	TRUE	reported	0.962769	30.2177	5.64644e-05
ieu-b-109	2	161091633	rs112350227	T	C	0.02764	-0.0319379	0.00582274	4.09996e-08		HDL cholesterol || id:ieu-b-109	TRUE	reported	0.97236	30.0855	5.48287e-05
ieu-b-109	22	30900128	rs11704977	T	C	0.149996	0.0147253	0.00268902	4.30002e-08		HDL cholesterol || id:ieu-b-109	TRUE	reported	0.850004	29.9875	5.52916e-05
ieu-b-109	4	2250109	rs880674	C	T	0.142056	0.0149836	0.00273775	4.39997e-08		HDL cholesterol || id:ieu-b-109	TRUE	reported	0.857944	29.9533	5.47244e-05
ieu-b-109	1	224427133	rs76962725	A	G	0.037253	-0.0277897	0.00508558	4.60002e-08		HDL cholesterol || id:ieu-b-109	TRUE	reported	0.962747	29.8598	5.53951e-05
ieu-b-109	8	105907833	rs2290866	T	C	0.253153	-0.0119226	0.00218189	4.60002e-08		HDL cholesterol || id:ieu-b-109	TRUE	reported	0.746847	29.8591	5.3751e-05

## Sheet: Lp(a)
id.exposure	chr.exposure	pos.exposure	SNP	effect_allele.exposure	other_allele.exposure	eaf.exposure	beta.exposure	se.exposure	pval.exposure	samplesize.exposure	exposure	mr_keep.exposure	pval_origin.exposure	MAF	F_statistic_exposure	variance explained
ebi-a-GCST90025993	6	160578069	rs146534110	T	G	0.0125715	0.314259	0.00785725	1e-200	348806	Lipoprotein (a) levels || id:ebi-a-GCST90025993	TRUE	reported	0.987429	1599.68	0.00245187
ebi-a-GCST90025993	6	160922870	rs117733303	G	A	0.00833268	0.460847	0.0096148	1e-200	348806	Lipoprotein (a) levels || id:ebi-a-GCST90025993	TRUE	reported	0.991667	2297.38	0.0035099
ebi-a-GCST90025993	6	161010118	rs10455872	G	A	0.0700168	0.979441	0.00351082	1e-200	348806	Lipoprotein (a) levels || id:ebi-a-GCST90025993	TRUE	reported	0.929983	77828.6	0.124929
ebi-a-GCST90025993	6	161017363	rs73596816	A	G	0.0354357	0.520085	0.00474803	1e-200	348806	Lipoprotein (a) levels || id:ebi-a-GCST90025993	TRUE	reported	0.964564	11998.4	0.0184906
ebi-a-GCST90025993	19	45412079	rs7412	T	C	0.0785016	-0.138567	0.00395952	1e-200	348806	Lipoprotein (a) levels || id:ebi-a-GCST90025993	TRUE	reported	0.921498	1224.71	0.00277794
ebi-a-GCST90025993	6	160682654	rs16891266	A	G	0.0206696	-0.183178	0.00614748	1e-200	348806	Lipoprotein (a) levels || id:ebi-a-GCST90025993	TRUE	reported	0.97933	887.876	0.00135843
ebi-a-GCST90025993	6	160533827	rs117727234	A	G	0.0187659	-0.163778	0.00645755	2.79898e-156	348806	Lipoprotein (a) levels || id:ebi-a-GCST90025993	TRUE	reported	0.981234	643.244	0.000987832
ebi-a-GCST90025993	6	161022107	rs41259144	T	C	0.00807136	-0.252391	0.0100183	2.19786e-143	348806	Lipoprotein (a) levels || id:ebi-a-GCST90025993	TRUE	reported	0.991929	634.687	0.00102001
ebi-a-GCST90025993	6	161190516	rs116881261	A	G	0.0231664	-0.129337	0.00581231	8.60994e-114	348806	Lipoprotein (a) levels || id:ebi-a-GCST90025993	TRUE	reported	0.976834	495.163	0.000757103
ebi-a-GCST90025993	6	160207845	rs35589108	G	A	0.0164495	-0.132762	0.00688086	1.69981e-89	348806	Lipoprotein (a) levels || id:ebi-a-GCST90025993	TRUE	reported	0.98355	372.274	0.000570331
ebi-a-GCST90025993	17	64210580	rs1801689	C	A	0.03063	0.0688934	0.00622024	9.70063e-64	348806	Lipoprotein (a) levels || id:ebi-a-GCST90025993	TRUE	reported	0.96937	122.671	0.000281852
ebi-a-GCST90025993	16	56990716	rs247617	A	C	0.322644	-0.0262774	0.00227681	1.20005e-50	348806	Lipoprotein (a) levels || id:ebi-a-GCST90025993	TRUE	reported	0.677356	133.202	0.000301811
ebi-a-GCST90025993	2	211540507	rs1047891	A	C	0.313372	-0.0200696	0.00233678	2.80027e-32	348806	Lipoprotein (a) levels || id:ebi-a-GCST90025993	TRUE	reported	0.686628	73.7635	0.000173336
ebi-a-GCST90025993	1	109822166	rs599839	A	G	0.772619	0.0188052	0.00252655	2.80027e-29	348806	Lipoprotein (a) levels || id:ebi-a-GCST90025993	TRUE	reported	0.227381	55.3988	0.000124253
ebi-a-GCST90025993	15	43820717	rs55707100	T	C	0.0256295	-0.0499694	0.00676392	5.70033e-29	348806	Lipoprotein (a) levels || id:ebi-a-GCST90025993	TRUE	reported	0.974371	54.5772	0.00012471
ebi-a-GCST90025993	6	160239835	rs9347350	C	T	0.802014	0.0240095	0.00219687	3.80014e-28	348806	Lipoprotein (a) levels || id:ebi-a-GCST90025993	TRUE	reported	0.197986	119.442	0.000183068
ebi-a-GCST90025993	3	135926622	rs645040	T	G	0.772926	-0.0177288	0.00253324	3.19963e-24	348806	Lipoprotein (a) levels || id:ebi-a-GCST90025993	TRUE	reported	0.227074	48.9786	0.00011033
ebi-a-GCST90025993	2	21263900	rs1367117	A	G	0.33409	0.0142927	0.00226809	1.69981e-23	348806	Lipoprotein (a) levels || id:ebi-a-GCST90025993	TRUE	reported	0.66591	39.7107	9.08945e-05
ebi-a-GCST90025993	6	160779981	rs76596562	A	G	0.0233688	-0.0571017	0.00578705	6.4998e-23	348806	Lipoprotein (a) levels || id:ebi-a-GCST90025993	TRUE	reported	0.976631	97.3607	0.000148832
ebi-a-GCST90025993	19	11202306	rs6511720	T	G	0.118646	-0.0213743	0.00328905	1.10002e-20	348806	Lipoprotein (a) levels || id:ebi-a-GCST90025993	TRUE	reported	0.881354	42.2321	9.5547e-05
ebi-a-GCST90025993	17	67081278	rs77542162	G	A	0.022892	0.0351547	0.0072666	1.59993e-20	348806	Lipoprotein (a) levels || id:ebi-a-GCST90025993	TRUE	reported	0.977108	23.4048	5.5287e-05
ebi-a-GCST90025993	19	49206172	rs516246	T	C	0.502557	0.0121098	0.0021694	2.19989e-17	348806	Lipoprotein (a) levels || id:ebi-a-GCST90025993	TRUE	reported	0.497443	31.1598	7.33217e-05
ebi-a-GCST90025993	1	55505647	rs11591147	T	G	0.0176251	-0.0446779	0.00820706	6.79986e-16	348806	Lipoprotein (a) levels || id:ebi-a-GCST90025993	TRUE	reported	0.982375	29.6354	6.91233e-05
ebi-a-GCST90025993	16	68335392	rs11350	C	T	0.111486	0.0189314	0.00341757	4.79954e-13	348806	Lipoprotein (a) levels || id:ebi-a-GCST90025993	TRUE	reported	0.888514	30.6853	7.10036e-05
ebi-a-GCST90025993	19	45513236	rs874743	A	G	0.0203407	-0.0431249	0.00752599	1.10002e-12	348806	Lipoprotein (a) levels || id:ebi-a-GCST90025993	TRUE	reported	0.979659	32.8344	7.41186e-05
ebi-a-GCST90025993	17	17453067	rs11656215	T	C	0.52589	-0.0110998	0.00213147	5.19996e-12	348806	Lipoprotein (a) levels || id:ebi-a-GCST90025993	TRUE	reported	0.47411	27.1189	6.14376e-05
ebi-a-GCST90025993	8	9183358	rs9987289	G	A	0.908689	0.018849	0.00392143	6.59933e-12	348806	Lipoprotein (a) levels || id:ebi-a-GCST90025993	TRUE	reported	0.091311	23.104	5.89583e-05
ebi-a-GCST90025993	7	25995063	rs4574742	G	A	0.316938	-0.0118856	0.00228126	8.80035e-12	348806	Lipoprotein (a) levels || id:ebi-a-GCST90025993	TRUE	reported	0.683062	27.1452	6.11655e-05
ebi-a-GCST90025993	7	72856430	rs1178979	C	T	0.196054	-0.0114885	0.00267476	4.60045e-11	348806	Lipoprotein (a) levels || id:ebi-a-GCST90025993	TRUE	reported	0.803946	18.4483	4.16063e-05
ebi-a-GCST90025993	6	159474278	rs117336070	A	G	0.0153585	0.0473827	0.00711473	6.09958e-11	348806	Lipoprotein (a) levels || id:ebi-a-GCST90025993	TRUE	reported	0.984641	44.353	6.79042e-05
ebi-a-GCST90025993	11	67849583	rs61887548	C	T	0.0251707	-0.0310492	0.00679299	7.39946e-11	348806	Lipoprotein (a) levels || id:ebi-a-GCST90025993	TRUE	reported	0.974829	20.8919	4.73102e-05
ebi-a-GCST90025993	4	100304248	rs12648443	C	T	0.202703	0.0126739	0.00264195	1.29999e-10	348806	Lipoprotein (a) levels || id:ebi-a-GCST90025993	TRUE	reported	0.797297	23.0129	5.19195e-05
ebi-a-GCST90025993	16	72003732	rs28629271	T	C	0.233955	0.0109916	0.00252694	2e-10	348806	Lipoprotein (a) levels || id:ebi-a-GCST90025993	TRUE	reported	0.766045	18.9205	4.3305e-05
ebi-a-GCST90025993	3	51431525	rs78266901	A	G	0.0182366	-0.0338749	0.00795593	2.39999e-10	348806	Lipoprotein (a) levels || id:ebi-a-GCST90025993	TRUE	reported	0.981763	18.129	4.10901e-05
ebi-a-GCST90025993	12	56866962	rs2657878	T	C	0.17405	-0.0123089	0.00283493	6.29999e-10	348806	Lipoprotein (a) levels || id:ebi-a-GCST90025993	TRUE	reported	0.82595	18.8518	4.35608e-05
ebi-a-GCST90025993	20	43042364	rs1800961	T	C	0.0306787	-0.0215691	0.00627631	7.69999e-10	348806	Lipoprotein (a) levels || id:ebi-a-GCST90025993	TRUE	reported	0.969321	11.8101	2.76693e-05
ebi-a-GCST90025993	20	5547384	rs73078112	T	C	0.0266023	0.0297122	0.006662	8.30004e-10	348806	Lipoprotein (a) levels || id:ebi-a-GCST90025993	TRUE	reported	0.973398	19.8912	4.57203e-05
ebi-a-GCST90025993	20	62361737	rs2427530	A	G	0.244814	0.00813001	0.00247492	2.39999e-09	348806	Lipoprotein (a) levels || id:ebi-a-GCST90025993	TRUE	reported	0.755186	10.791	2.44401e-05
ebi-a-GCST90025993	20	39142516	rs2207132	A	G	0.0333529	0.0244091	0.0059347	2.5e-09	348806	Lipoprotein (a) levels || id:ebi-a-GCST90025993	TRUE	reported	0.966647	16.9163	3.8418e-05
ebi-a-GCST90025993	11	126218541	rs17135399	G	A	0.0619876	0.0194215	0.00440323	4.09996e-09	348806	Lipoprotein (a) levels || id:ebi-a-GCST90025993	TRUE	reported	0.938012	19.4546	4.38641e-05
ebi-a-GCST90025993	15	58683366	rs1532085	G	A	0.613275	-0.00929301	0.00218702	5.69994e-09	348806	Lipoprotein (a) levels || id:ebi-a-GCST90025993	TRUE	reported	0.386725	18.0554	4.09638e-05
ebi-a-GCST90025993	4	88030261	rs442177	T	G	0.593872	-0.00843871	0.00216294	1.09999e-08	348806	Lipoprotein (a) levels || id:ebi-a-GCST90025993	TRUE	reported	0.406128	15.2217	3.43509e-05
ebi-a-GCST90025993	21	40652040	rs2836971	C	A	0.559341	0.0107247	0.00217738	2.39999e-08	348806	Lipoprotein (a) levels || id:ebi-a-GCST90025993	TRUE	reported	0.440659	24.2606	5.66995e-05
ebi-a-GCST90025993	1	91533297	rs165316	G	A	0.197573	-0.0095048	0.00266554	2.99999e-08	348806	Lipoprotein (a) levels || id:ebi-a-GCST90025993	TRUE	reported	0.802427	12.715	2.8645e-05

## Sheet: Lp(a)(UKBB)
id.exposure	chr.exposure	pos.exposure	SNP	effect_allele.exposure	other_allele.exposure	eaf.exposure	beta.exposure	se.exposure	pval.exposure	samplesize.exposure	exposure	mr_keep.exposure	pval_origin.exposure	MAF	F_statistic_exposure	variance explained
ukb-d-30790_irnt	6	160710480	rs190412859	A	G	0.027391	-0.32673	0.0083735	1e-200	273896	Lipoprotein A || id:ukb-d-30790_irnt	TRUE	reported	0.972609	1522.52	0.00568793
ukb-d-30790_irnt	6	160710851	rs3127580	T	C	0.15747	0.40905	0.0036443	1e-200	273896	Lipoprotein A || id:ukb-d-30790_irnt	TRUE	reported	0.84253	12598.7	0.0443983
ukb-d-30790_irnt	6	160711566	rs12179053	T	C	0.25948	-0.12468	0.0030714	1e-200	273896	Lipoprotein A || id:ukb-d-30790_irnt	TRUE	reported	0.74052	1647.86	0.00597399
ukb-d-30790_irnt	6	160922870	rs117733303	G	A	0.0083134	0.6552	0.014811	1e-200	273896	Lipoprotein A || id:ukb-d-30790_irnt	TRUE	reported	0.991687	1956.95	0.00707833
ukb-d-30790_irnt	6	161010118	rs10455872	G	A	0.071668	1.4167	0.0046295	1e-200	273896	Lipoprotein A || id:ukb-d-30790_irnt	TRUE	reported	0.928332	93645.7	0.267063
ukb-d-30790_irnt	6	161017363	rs73596816	A	G	0.035207	0.74988	0.0072056	1e-200	273896	Lipoprotein A || id:ukb-d-30790_irnt	TRUE	reported	0.964793	10830.4	0.0382012
ukb-d-30790_irnt	6	161080457	rs117857195	T	G	0.023342	-0.50751	0.009601	1e-200	273896	Lipoprotein A || id:ukb-d-30790_irnt	TRUE	reported	0.976658	2794.19	0.0117436
ukb-d-30790_irnt	6	160578069	rs146534110	T	G	0.012612	0.45208	0.012068	1e-200	273896	Lipoprotein A || id:ukb-d-30790_irnt	TRUE	reported	0.987388	1403.33	0.00509017
ukb-d-30790_irnt	6	160762506	rs149210101	A	C	0.019475	-0.34584	0.01002	1e-200	273896	Lipoprotein A || id:ukb-d-30790_irnt	TRUE	reported	0.980525	1191.28	0.0045679
ukb-d-30790_irnt	6	160032437	rs184158723	A	G	0.018569	0.30507	0.0099948	1e-200	273896	Lipoprotein A || id:ukb-d-30790_irnt	TRUE	reported	0.981431	931.646	0.00339217
ukb-d-30790_irnt	6	160794429	rs35351535	G	A	0.0419	-0.19158	0.0068388	1.91426e-172	273896	Lipoprotein A || id:ukb-d-30790_irnt	TRUE	reported	0.9581	784.767	0.00294683
ukb-d-30790_irnt	6	161290860	rs143368848	G	A	0.018145	-0.28128	0.010623	2.67917e-154	273896	Lipoprotein A || id:ukb-d-30790_irnt	TRUE	reported	0.981855	701.105	0.00281911
ukb-d-30790_irnt	19	45413233	rs1065853	T	G	0.078834	-0.10879	0.0050072	1.40929e-104	273896	Lipoprotein A || id:ukb-d-30790_irnt	TRUE	reported	0.921166	472.05	0.00171893
ukb-d-30790_irnt	6	161447300	rs9355328	C	T	0.974544	0.17571	0.0087043	1.48184e-90	273896	Lipoprotein A || id:ukb-d-30790_irnt	TRUE	reported	0.025456	407.498	0.00153184
ukb-d-30790_irnt	6	160908853	rs9456544	T	C	0.022039	-0.18643	0.0092841	1.27585e-89	273896	Lipoprotein A || id:ukb-d-30790_irnt	TRUE	reported	0.977961	403.229	0.00149822
ukb-d-30790_irnt	6	161029670	rs116850263	C	T	0.0043942	0.34595	0.021294	2.51189e-59	273896	Lipoprotein A || id:ukb-d-30790_irnt	TRUE	reported	0.995606	263.944	0.00104719
ukb-d-30790_irnt	6	160606341	rs1086567	A	G	0.62565	0.041831	0.0027929	1.08118e-50	273896	Lipoprotein A || id:ukb-d-30790_irnt	TRUE	reported	0.37435	224.329	0.000819664
ukb-d-30790_irnt	6	160628128	rs117648937	T	C	0.012423	-0.17067	0.012891	5.33089e-40	273896	Lipoprotein A || id:ukb-d-30790_irnt	TRUE	reported	0.987577	175.284	0.00071473
ukb-d-30790_irnt	16	56987015	rs12446515	T	C	0.32362	-0.024071	0.0028945	9.14324e-17	273896	Lipoprotein A || id:ukb-d-30790_irnt	TRUE	reported	0.67638	69.1578	0.000253656
ukb-d-30790_irnt	17	64224775	rs8178824	T	C	0.029771	0.05347	0.0079641	1.89889e-11	273896	Lipoprotein A || id:ukb-d-30790_irnt	TRUE	reported	0.970229	45.0762	0.000165165
ukb-d-30790_irnt	6	161263633	rs145220053	A	G	0.022414	-0.055492	0.0092871	2.30038e-09	273896	Lipoprotein A || id:ukb-d-30790_irnt	TRUE	reported	0.977586	35.7027	0.000134948
